# Supplementary material for: N′-[(E)-5-Bromo-2-hy­droxy-3-meth­oxy­benzyl­idene]benzohydrazide monohydrate
Source: Acta Crystallogr Sect E Struct Rep Online. 2013 Nov 16;69(Pt 12):o1775–6. doi: 10.1107/S1600536813030572 (PMC3885046; doi:10.1107/S1600536813030572)
Supplement: Supplementary file 1 [file e-69-o1775-sup1.cif]

##############################################################################
#                                                                            #
# This CIF contains the data in a paper accepted for publication in          #
# Acta Crystallographica Section E. It conforms to the requirements of       #
# Notes for Authors for Acta Crystallographica Section E, and has been       #
# peer reviewed under the auspices of the IUCr Commission on Journals.       #
#                                                                            #
# Full details of the Crystallographic Information File format               #
# are given in the paper "The Crystallographic Information File (CIF):       #
# a New Standard Archive File for Crystallography" by S. R. Hall, F. H.      #
# Allen and I. D. Brown [Acta Cryst. (1991), A47, 655-685].                  #
#                                                                            #
# The current version of the core CIF dictionary is obtainable from          #
# ftp://ftp.iucr.org/pub/cif_core.dic.                                       #
#                                                                            #
# Software is freely available for graphical display of the structure(s)     #
# in this CIF. For information consult the CIF software page                 #
# http://www.iucr.org/resources/cif/software.                                #
#                                                                            #
# This file may be used for bona fide research purposes within the           #
# scientific community so long as proper attribution is given to the journal # 
# article from which it was obtained.                                        #
#                                                                            #
##############################################################################
data_Global
_audit_creation_method     SHELXL-97
_journal_data_validation_number     ?
_journal_date_recd_electronic     2013-10-28
_journal_date_accepted     2013-11-07
_journal_name_full     'Acta Crystallographica, Section E'
_journal_year     2013
_journal_volume     69
_journal_issue     12
_journal_page_first     o1775
_journal_page_last     o1776
_journal_paper_category     QO
_journal_paper_doi     10.1107/S1600536813030572
_journal_coeditor_code     HG5359
_publ_contact_author_name     'M. Sithambaresan'
_publ_contact_author_address
;
Department of Chemistry
Faculty of Science
Eastern University
Chenkalady
Sri Lanka
;
_publ_contact_author_email     'eesans@yahoo.com'
_publ_contact_author_fax     '94-65-2240758'
_publ_contact_author_phone     '94-65-2240755'
_publ_section_title
;
<i>N</i>'-[(<i>E</i>)-5-Bromo-2-hydroxy-3-methoxybenzylidene]benzohydrazide
monohydrate
;
loop_
    _publ_author_name
    _publ_author_address
    'Jessy Emmanuel'
;
      Department of Chemistry
      St. Joseph's College
      Irinjalakuda
      India
;
    'M. Sithambaresan'
;
      Department of Chemistry
      Faculty of Science
      Eastern University, Sri Lanka
      Chenkalady
      Sri Lanka
;
    'M. R. Prathapachandra Kurup'
;
      Department of Applied Chemistry
      Cochin University of Science and Technology
      Kochi 682 022
      India
;
data_I
_audit_creation_method     SHELXL-97
_database_code_depnum_ccdc_archive     'CCDC 970729'
_chemical_name_systematic
;
<i>N</i>'-[(<i>E</i>)-5-Bromo-2-hydroxy-3-methoxybenzylidene]benzohydrazide
monohydrate
;
_chemical_name_common     ?
_chemical_formula_moiety     'C15 H13 Br N2 O3, H2 O'
_chemical_formula_sum     'C15 H15 Br N2 O4'
_chemical_formula_iupac     'C15 H13 Br N2 O3, H2 O'
_chemical_formula_weight     367.20
_chemical_melting_point     ?
_symmetry_cell_setting     orthorhombic
_symmetry_space_group_name_H-M     'P 21 21 21'
_symmetry_space_group_name_Hall     'P 2ac 2ab'
loop_
    _symmetry_equiv_pos_as_xyz
    'x, y, z'
    '-x+1/2, -y, z+1/2'
    'x+1/2, -y+1/2, -z'
    '-x, y+1/2, -z+1/2'
_cell_length_a     4.7223(5)
_cell_length_b     13.9357(17)
_cell_length_c     23.028(3)
_cell_angle_alpha     90.00
_cell_angle_beta     90.00
_cell_angle_gamma     90.00
_cell_volume     1515.4(3)
_cell_formula_units_Z     4
_cell_measurement_reflns_used     3233
_cell_measurement_theta_min     2.25
_cell_measurement_theta_max     28.00
_cell_measurement_temperature     293(2)
_exptl_crystal_description     block
_exptl_crystal_colour     'pale brown'
_exptl_crystal_size_max     0.32
_exptl_crystal_size_mid     0.25
_exptl_crystal_size_min     0.22
_exptl_crystal_density_diffrn     1.609
_exptl_crystal_density_meas     ?
_exptl_crystal_density_method     'not measured'
_exptl_crystal_F_000     744
_exptl_absorpt_coefficient_mu     2.732
_exptl_absorpt_correction_type     multi-scan
_exptl_absorpt_process_details     '(SADABS; Bruker, 2004)'
_exptl_absorpt_correction_T_min     0.446
_exptl_absorpt_correction_T_max     0.549
_exptl_special_details     ?
_diffrn_ambient_temperature     293(2)
_diffrn_radiation_type     MoK\a
_diffrn_radiation_wavelength     0.71073
_diffrn_radiation_source     'fine-focus sealed tube'
_diffrn_radiation_monochromator     graphite
_diffrn_measurement_device_type     'Bruker Kappa APEXII CCD'
_diffrn_measurement_method     '\w and \f scan'
_diffrn_detector_area_resol_mean     8.33
_diffrn_reflns_number     12759
_diffrn_reflns_av_R_equivalents     0.0899
_diffrn_reflns_av_sigmaI/netI     0.0904
_diffrn_reflns_theta_min     2.92
_diffrn_reflns_theta_max     26.00
_diffrn_reflns_theta_full     26.00
_diffrn_measured_fraction_theta_max     0.998
_diffrn_measured_fraction_theta_full     0.998
_diffrn_reflns_limit_h_min     -5
_diffrn_reflns_limit_h_max     5
_diffrn_reflns_limit_k_min     -17
_diffrn_reflns_limit_k_max     17
_diffrn_reflns_limit_l_min     -22
_diffrn_reflns_limit_l_max     28
_diffrn_standards_number     0
_diffrn_standards_interval_count     ?
_diffrn_standards_interval_time     ?
_diffrn_standards_decay_%     ?
_refine_special_details
;
Refinement of <i>F</i>^2^ against ALL reflections. The weighted <i>R</i>-factor
<i>wR</i> and goodness of fit <i>S</i> are based on <i>F</i>^2^, conventional
<i>R</i>-factors <i>R</i> are based on <i>F</i>, with <i>F</i> set to zero for
negative <i>F</i>^2^. The threshold expression of <i>F</i>^2^ >
\s(<i>F</i>^2^) is used only for calculating <i>R</i>-factors(gt) <i>etc</i>.
and is not relevant to the choice of reflections for refinement.
<i>R</i>-factors based on <i>F</i>^2^ are statistically about twice as large
as those based on <i>F</i>, and <i>R</i>- factors based on ALL data will be
even larger.
;
_reflns_number_total     2966
_reflns_number_gt     2189
_reflns_threshold_expression     I>2sigma(I)
_refine_ls_structure_factor_coef     Fsqd
_refine_ls_matrix_type     full
_refine_ls_R_factor_all     0.0693
_refine_ls_R_factor_gt     0.0444
_refine_ls_wR_factor_gt     0.1000
_refine_ls_wR_factor_ref     0.1140
_refine_ls_goodness_of_fit_ref     0.888
_refine_ls_restrained_S_all     0.897
_refine_ls_number_reflns     2966
_refine_ls_number_parameters     218
_refine_ls_number_restraints     7
_refine_ls_hydrogen_treatment     mixed
_refine_ls_weighting_scheme     calc
_refine_ls_weighting_details
         'calc w=1/[\s^2^(Fo^2^)+(0.0000P)^2^+1.2809P] where P=(Fo^2^+2Fc^2^)/3'
_atom_sites_solution_hydrogens     geom
_atom_sites_solution_primary     direct
_atom_sites_solution_secondary     difmap
_refine_ls_shift/su_max     0.001
_refine_ls_shift/su_mean     0.000
_refine_diff_density_max     0.448
_refine_diff_density_min     -0.293
_refine_ls_extinction_method     none
_refine_ls_extinction_coef     ?
_refine_ls_abs_structure_details     'Flack (1983), 1203 Friedel pairs'
_refine_ls_abs_structure_Flack     0.016(16)
loop_
    _atom_type_symbol
    _atom_type_description
    _atom_type_scat_dispersion_real
    _atom_type_scat_dispersion_imag
    _atom_type_scat_source
    'C' 'C' 0.0033 0.0016
                         'International Tables Vol C Tables 4.2.6.8 and 6.1.1.4'
    'H' 'H' 0.0000 0.0000
                         'International Tables Vol C Tables 4.2.6.8 and 6.1.1.4'
    'N' 'N' 0.0061 0.0033
                         'International Tables Vol C Tables 4.2.6.8 and 6.1.1.4'
    'O' 'O' 0.0106 0.0060
                         'International Tables Vol C Tables 4.2.6.8 and 6.1.1.4'
    'Br' 'Br' -0.2901 2.4595
                         'International Tables Vol C Tables 4.2.6.8 and 6.1.1.4'
_computing_data_collection     'APEX2 (Bruker, 2004)'
_computing_cell_refinement     'APEX2 and SAINT (Bruker, 2004)'
_computing_data_reduction     'SAINT and XPREP (Bruker, 2004)'
_computing_structure_solution     'SHELXS97 (Sheldrick, 2008)'
_computing_structure_refinement     'SHELXL97 (Sheldrick, 2008)'
_computing_molecular_graphics
          'ORTEP-3 for Windows (Farrugia, 2012) and DIAMOND (Brandenburg, 2010)'
_computing_publication_material
                        'SHELXL97 (Sheldrick, 2008) and publCIF (Westrip, 2010)'
loop_
    _atom_site_type_symbol
    _atom_site_label
    _atom_site_fract_x
    _atom_site_fract_y
    _atom_site_fract_z
    _atom_site_U_iso_or_equiv
    _atom_site_adp_type
    _atom_site_calc_flag
    _atom_site_refinement_flags
    _atom_site_occupancy
    _atom_site_symmetry_multiplicity
    _atom_site_disorder_assembly
    _atom_site_disorder_group
    Br Br1 1.56048(13) 0.50757(4) 0.94230(3) 0.0664(2) Uani d P 0.956(2) 1 A 1
    Br Br1B 1.181(4) 0.4776(7) 0.8289(6) 0.087(7) Uani d PD 0.044(2) 1 A 2
    O O1 1.0006(7) 0.8426(2) 0.82729(16) 0.0610(10) Uani d . 1 1 . .
    H H1 0.906(14) 0.8268(14) 0.798(3) 0.092 Uiso calc R 1 1 . .
    O O2 1.3713(8) 0.8739(2) 0.90679(15) 0.0598(9) Uani d . 1 1 . .
    O O3 0.4122(11) 0.8432(2) 0.70096(17) 0.0800(12) Uani d . 1 1 . .
    N N1 0.7166(9) 0.7183(4) 0.76351(16) 0.0552(11) Uani d . 1 1 . .
    N N2 0.5260(8) 0.6904(3) 0.72170(16) 0.0536(11) Uani d D 1 1 . .
    H H2 0.4997 0.6305 0.7146 0.064 Uiso calc RD 1 1 . .
    C C2 1.1208(10) 0.7645(3) 0.85060(19) 0.0479(11) Uani d . 1 1 A .
    C C3 1.3235(10) 0.7802(3) 0.8941(2) 0.0478(11) Uani d . 1 1 . .
    C C4 1.4551(10) 0.7037(3) 0.92142(19) 0.0467(11) Uani d D 1 1 A .
    H H4 1.5857 0.7140 0.9510 0.056 Uiso calc RD 1 1 . .
    C C5 1.3871(10) 0.6112(3) 0.9036(2) 0.0496(11) Uani d D 1 1 . .
    H H5 1.4744 0.5592 0.9214 0.060 Uiso calc PRD 0.044(2) 1 A 2
    C C6 1.1964(11) 0.5953(3) 0.8607(2) 0.0527(12) Uani d D 1 1 A .
    H H6 1.1570 0.5327 0.8492 0.063 Uiso calc PR 0.956(2) 1 A 1
    C C1 1.0590(11) 0.6710(3) 0.83351(19) 0.0479(11) Uani d . 1 1 . .
    C C7 0.8523(11) 0.6512(4) 0.7890(2) 0.0555(13) Uani d . 1 1 A .
    H H7 0.8168 0.5879 0.7787 0.067 Uiso calc R 1 1 . .
    C C8 0.3806(11) 0.7575(3) 0.6918(2) 0.0516(12) Uani d . 1 1 . .
    C C9 0.1805(10) 0.7211(3) 0.64786(18) 0.0419(10) Uani d . 1 1 . .
    C C10 0.1193(10) 0.6254(3) 0.6384(2) 0.0489(12) Uani d . 1 1 . .
    H H10 0.2073 0.5787 0.6609 0.059 Uiso calc R 1 1 . .
    C C11 -0.0706(12) 0.5983(3) 0.5959(2) 0.0587(13) Uani d . 1 1 . .
    H H11 -0.1095 0.5336 0.5901 0.070 Uiso calc R 1 1 . .
    C C12 -0.2013(12) 0.6656(4) 0.5626(2) 0.0595(13) Uani d . 1 1 . .
    H H12 -0.3291 0.6470 0.5340 0.071 Uiso calc R 1 1 . .
    C C13 -0.1445(12) 0.7607(4) 0.5713(2) 0.0603(14) Uani d . 1 1 . .
    H H13 -0.2330 0.8068 0.5484 0.072 Uiso calc R 1 1 . .
    C C14 0.0435(11) 0.7882(3) 0.6138(2) 0.0559(12) Uani d . 1 1 . .
    H H14 0.0791 0.8531 0.6196 0.067 Uiso calc R 1 1 . .
    C C15 1.5878(12) 0.8956(3) 0.9469(2) 0.0616(13) Uani d . 1 1 . .
    H H15A 1.5379 0.8706 0.9844 0.092 Uiso calc R 1 1 . .
    H H15B 1.6109 0.9639 0.9494 0.092 Uiso calc R 1 1 . .
    H H15C 1.7621 0.8669 0.9343 0.092 Uiso calc R 1 1 . .
    O O1W 0.4629(10) 0.9794(2) 0.78591(18) 0.0782(11) Uani d D 1 1 . .
    H H1A 0.473(15) 0.944(4) 0.7555(18) 0.117 Uiso d D 1 1 . .
    H H1B 0.346(12) 0.952(5) 0.809(2) 0.117 Uiso d D 1 1 . .
loop_
    _atom_site_aniso_label
    _atom_site_aniso_U_11
    _atom_site_aniso_U_22
    _atom_site_aniso_U_33
    _atom_site_aniso_U_12
    _atom_site_aniso_U_13
    _atom_site_aniso_U_23
    Br1 0.0768(4) 0.0492(3) 0.0733(4) 0.0101(3) -0.0021(3) 0.0056(3)
    Br1B 0.127(13) 0.058(8) 0.077(10) -0.019(8) 0.028(9) 0.004(7)
    O1 0.059(3) 0.064(2) 0.060(2) 0.0015(17) -0.0188(19) 0.0050(17)
    O2 0.064(2) 0.0475(18) 0.067(2) 0.0032(17) -0.0247(19) -0.0072(16)
    O3 0.108(3) 0.054(2) 0.078(3) -0.020(2) -0.012(3) -0.0184(19)
    N1 0.048(2) 0.081(3) 0.037(2) -0.018(2) 0.000(2) -0.010(2)
    N2 0.051(3) 0.068(2) 0.042(2) -0.012(2) -0.003(2) -0.009(2)
    C2 0.045(3) 0.059(3) 0.039(2) -0.003(2) -0.001(2) -0.002(2)
    C3 0.049(3) 0.049(3) 0.045(3) -0.003(2) -0.005(2) -0.005(2)
    C4 0.044(2) 0.055(2) 0.041(2) 0.002(2) -0.001(2) -0.005(2)
    C5 0.050(3) 0.052(3) 0.046(3) 0.000(2) 0.005(2) -0.001(2)
    C6 0.056(3) 0.052(3) 0.050(3) -0.006(2) 0.004(3) -0.004(2)
    C1 0.044(2) 0.063(3) 0.036(2) -0.008(3) 0.004(2) -0.009(2)
    C7 0.049(3) 0.076(3) 0.042(3) -0.015(3) 0.004(2) -0.010(3)
    C8 0.054(3) 0.057(3) 0.044(3) -0.007(3) 0.006(2) -0.008(2)
    C9 0.043(2) 0.044(2) 0.039(2) -0.002(2) 0.007(2) -0.007(2)
    C10 0.053(3) 0.042(2) 0.052(3) 0.001(2) -0.010(2) -0.002(2)
    C11 0.062(3) 0.047(3) 0.067(3) 0.003(3) -0.013(3) -0.015(2)
    C12 0.057(3) 0.069(3) 0.052(3) 0.006(3) -0.009(3) -0.005(3)
    C13 0.061(3) 0.063(3) 0.057(3) 0.008(3) -0.006(3) 0.011(3)
    C14 0.063(3) 0.043(2) 0.061(3) -0.002(3) 0.005(3) 0.000(2)
    C15 0.061(3) 0.059(3) 0.065(3) -0.002(3) -0.017(3) -0.011(3)
    O1W 0.111(3) 0.053(2) 0.071(2) -0.012(2) -0.018(2) -0.0054(18)
_geom_special_details
;
All e.s.d.'s (except the e.s.d. in the dihedral angle between two l.s. planes)
are estimated using the full covariance matrix. The cell e.s.d.'s are taken
into account individually in the estimation of e.s.d.'s in distances, angles
and torsion angles; correlations between e.s.d.'s in cell parameters are only
used when they are defined by crystal symmetry. An approximate (isotropic)
treatment of cell e.s.d.'s is used for estimating e.s.d.'s involving l.s.
planes.
;
loop_
    _geom_bond_atom_site_label_1
    _geom_bond_atom_site_label_2
    _geom_bond_site_symmetry_2
    _geom_bond_distance
    _geom_bond_publ_flag
    Br1 C5 . 1.885(5) ?
    Br1B C6 . 1.798(8) ?
    O1 C2 . 1.339(6) ?
    O1 H1 . 0.8311 ?
    O2 C3 . 1.357(5) ?
    O2 C15 . 1.411(6) ?
    O3 C8 . 1.221(5) ?
    N1 C7 . 1.277(7) ?
    N1 N2 . 1.374(5) ?
    N2 C8 . 1.349(6) ?
    N2 H2 . 0.8600 ?
    C2 C1 . 1.392(6) ?
    C2 C3 . 1.403(6) ?
    C3 C4 . 1.385(6) ?
    C4 C5 . 1.391(6) ?
    C4 H4 . 0.9300 ?
    C5 C6 . 1.355(7) ?
    C5 H5 . 0.9300 ?
    C6 C1 . 1.387(6) ?
    C6 H6 . 0.9300 ?
    C1 C7 . 1.441(7) ?
    C7 H7 . 0.9300 ?
    C8 C9 . 1.475(6) ?
    C9 C14 . 1.382(6) ?
    C9 C10 . 1.382(6) ?
    C10 C11 . 1.379(7) ?
    C10 H10 . 0.9300 ?
    C11 C12 . 1.360(7) ?
    C11 H11 . 0.9300 ?
    C12 C13 . 1.366(7) ?
    C12 H12 . 0.9300 ?
    C13 C14 . 1.376(7) ?
    C13 H13 . 0.9300 ?
    C14 H14 . 0.9300 ?
    C15 H15A . 0.9600 ?
    C15 H15B . 0.9600 ?
    C15 H15C . 0.9600 ?
    O1W H1A . 0.86(2) ?
    O1W H1B . 0.86(2) ?
loop_
    _geom_angle_atom_site_label_1
    _geom_angle_atom_site_label_2
    _geom_angle_atom_site_label_3
    _geom_angle_site_symmetry_1
    _geom_angle_site_symmetry_3
    _geom_angle
    _geom_angle_publ_flag
    C2 O1 H1 . . 109.5 ?
    C3 O2 C15 . . 117.9(4) ?
    C7 N1 N2 . . 116.3(5) ?
    C8 N2 N1 . . 119.6(4) ?
    C8 N2 H2 . . 120.2 ?
    N1 N2 H2 . . 120.2 ?
    O1 C2 C1 . . 123.9(4) ?
    O1 C2 C3 . . 116.7(4) ?
    C1 C2 C3 . . 119.4(4) ?
    O2 C3 C4 . . 124.6(4) ?
    O2 C3 C2 . . 114.6(4) ?
    C4 C3 C2 . . 120.7(4) ?
    C3 C4 C5 . . 118.4(4) ?
    C3 C4 H4 . . 120.8 ?
    C5 C4 H4 . . 120.8 ?
    C6 C5 C4 . . 121.4(4) ?
    C6 C5 Br1 . . 120.6(4) ?
    C4 C5 Br1 . . 118.0(4) ?
    C6 C5 H5 . . 119.3 ?
    C4 C5 H5 . . 119.3 ?
    C5 C6 C1 . . 121.0(4) ?
    C5 C6 Br1B . . 118.3(7) ?
    C1 C6 Br1B . . 119.4(7) ?
    C5 C6 H6 . . 119.5 ?
    C1 C6 H6 . . 119.5 ?
    C6 C1 C2 . . 119.1(4) ?
    C6 C1 C7 . . 119.4(5) ?
    C2 C1 C7 . . 121.5(5) ?
    N1 C7 C1 . . 121.8(5) ?
    N1 C7 H7 . . 119.1 ?
    C1 C7 H7 . . 119.1 ?
    O3 C8 N2 . . 121.9(5) ?
    O3 C8 C9 . . 122.2(5) ?
    N2 C8 C9 . . 116.0(4) ?
    C14 C9 C10 . . 117.7(4) ?
    C14 C9 C8 . . 117.2(4) ?
    C10 C9 C8 . . 125.1(4) ?
    C11 C10 C9 . . 120.8(4) ?
    C11 C10 H10 . . 119.6 ?
    C9 C10 H10 . . 119.6 ?
    C12 C11 C10 . . 120.4(4) ?
    C12 C11 H11 . . 119.8 ?
    C10 C11 H11 . . 119.8 ?
    C11 C12 C13 . . 119.8(5) ?
    C11 C12 H12 . . 120.1 ?
    C13 C12 H12 . . 120.1 ?
    C12 C13 C14 . . 120.1(5) ?
    C12 C13 H13 . . 120.0 ?
    C14 C13 H13 . . 120.0 ?
    C9 C14 C13 . . 121.2(4) ?
    C9 C14 H14 . . 119.4 ?
    C13 C14 H14 . . 119.4 ?
    O2 C15 H15A . . 109.5 ?
    O2 C15 H15B . . 109.5 ?
    H15A C15 H15B . . 109.5 ?
    O2 C15 H15C . . 109.5 ?
    H15A C15 H15C . . 109.5 ?
    H15B C15 H15C . . 109.5 ?
    H1A O1W H1B . . 106(4) ?
loop_
    _geom_torsion_atom_site_label_1
    _geom_torsion_atom_site_label_2
    _geom_torsion_atom_site_label_3
    _geom_torsion_atom_site_label_4
    _geom_torsion_site_symmetry_1
    _geom_torsion_site_symmetry_2
    _geom_torsion_site_symmetry_3
    _geom_torsion_site_symmetry_4
    _geom_torsion
    _geom_torsion_publ_flag
    C7 N1 N2 C8 . . . . -178.2(4) ?
    C15 O2 C3 C4 . . . . 5.9(7) ?
    C15 O2 C3 C2 . . . . -175.2(4) ?
    O1 C2 C3 O2 . . . . -0.1(6) ?
    C1 C2 C3 O2 . . . . 178.9(4) ?
    O1 C2 C3 C4 . . . . 178.8(4) ?
    C1 C2 C3 C4 . . . . -2.2(7) ?
    O2 C3 C4 C5 . . . . -179.5(5) ?
    C2 C3 C4 C5 . . . . 1.8(7) ?
    C3 C4 C5 C6 . . . . -0.2(7) ?
    C3 C4 C5 Br1 . . . . -178.5(4) ?
    C4 C5 C6 C1 . . . . -0.9(7) ?
    Br1 C5 C6 C1 . . . . 177.3(4) ?
    C4 C5 C6 Br1B . . . . 165.9(7) ?
    Br1 C5 C6 Br1B . . . . -15.9(8) ?
    C5 C6 C1 C2 . . . . 0.5(7) ?
    Br1B C6 C1 C2 . . . . -166.1(7) ?
    C5 C6 C1 C7 . . . . -178.5(4) ?
    Br1B C6 C1 C7 . . . . 14.9(9) ?
    O1 C2 C1 C6 . . . . -180.0(4) ?
    C3 C2 C1 C6 . . . . 1.1(7) ?
    O1 C2 C1 C7 . . . . -1.1(7) ?
    C3 C2 C1 C7 . . . . 180.0(4) ?
    N2 N1 C7 C1 . . . . 179.7(4) ?
    C6 C1 C7 N1 . . . . 178.7(5) ?
    C2 C1 C7 N1 . . . . -0.2(7) ?
    N1 N2 C8 O3 . . . . -0.3(7) ?
    N1 N2 C8 C9 . . . . -179.9(4) ?
    O3 C8 C9 C14 . . . . 4.8(7) ?
    N2 C8 C9 C14 . . . . -175.5(4) ?
    O3 C8 C9 C10 . . . . -175.0(5) ?
    N2 C8 C9 C10 . . . . 4.7(7) ?
    C14 C9 C10 C11 . . . . 0.5(7) ?
    C8 C9 C10 C11 . . . . -179.7(5) ?
    C9 C10 C11 C12 . . . . 0.0(8) ?
    C10 C11 C12 C13 . . . . -0.1(9) ?
    C11 C12 C13 C14 . . . . -0.3(9) ?
    C10 C9 C14 C13 . . . . -0.8(7) ?
    C8 C9 C14 C13 . . . . 179.4(5) ?
    C12 C13 C14 C9 . . . . 0.8(8) ?
loop_
    _geom_hbond_atom_site_label_D
    _geom_hbond_atom_site_label_H
    _geom_hbond_atom_site_label_A
    _geom_hbond_site_symmetry_A
    _geom_hbond_distance_DH
    _geom_hbond_distance_HA
    _geom_hbond_distance_DA
    _geom_hbond_angle_DHA
    N2 H2 O1W 4_646 0.86 2.11 2.946(5) 163.1
    O1 H1 N1 . 0.83 1.93 2.637(5) 142.2
    O1W H1B O2 1_455 0.86(2) 2.50(5) 3.178(5) 136(6)
    O1W H1B O1 1_455 0.86(2) 2.27(4) 3.051(5) 151(6)
    O1W H1A O3 . 0.86(2) 1.91(3) 2.736(5) 163(6)
    C7 H7 O1W 4_646 0.9307 2.4967 3.305(6) 145.39
    C10 H10 O1W 4_646 0.9310 2.4177 3.329(6) 166.15
    C11 H11 O2 4_646 0.9301 2.5469 3.435(5) 159.85
_iucr_refine_instructions_details
;
TITL JJ10 in P2(1)
CELL  0.71073   4.7223  13.9357  23.0275   90.000   90.000   90.000
ZERR     4.00   0.0005   0.0017   0.0030    0.000    0.000    0.000
LATT -1
SYMM  1/2 - X, - Y, 1/2 + Z
SYMM  1/2 + X, 1/2 - Y, - Z
SYMM  - X, 1/2 + Y, 1/2 - Z
SFAC C  H  N  O  Br
UNIT 60 60 8 16 4
MERG 2
OMIT 0 1 1
OMIT 0 0 2
OMIT  -3.00  52.00
L.S. 20
ACTA
BOND $H
FMAP 2
PLAN 7
EQIV $1 x-1, y, z
EQIV $2 -x+1, y-1/2, -z+3/2
HTAB O1W O3
HTAB O1W O1_$1
HTAB O1W O2_$1
HTAB O1 N1
HTAB N2 O1W_$2
DFIX 1.88 0.01 C6 Br1B
DFIX 0.88 0.02 N2 H2
DANG 1.36 0.04 H1A H1B
DFIX 0.85 0.02 O1W H1B
DFIX 0.85 0.02 O1W H1A
DFIX 0.93 C5 H5
DFIX 0.93 C4 H4
HTAB
CONF
WGHT  0.000000  0.039900
FVAR  0.149660  0.956370
PART 1
Br1    5   1.560482  0.507575  0.942302 21.000000  0.076810  0.049200 =
           0.073320  0.005610 -0.002070  0.010060
PART 2
Br1B   5   1.180656  0.477587  0.828875 -21.000000  0.127380  0.057620 =
           0.076850  0.004330  0.028270 -0.018580
PART 0
O1     4   1.000556  0.842578  0.827294 11.000000  0.058990  0.064120 =
           0.059900  0.005030 -0.018800  0.001460
AFIX 148
H1     2   0.905916  0.826752  0.798409 11.000000 -1.500000
AFIX 0
O2     4   1.371309  0.873903  0.906788 11.000000  0.064450  0.047530 =
           0.067340 -0.007210 -0.024700  0.003160
O3     4   0.412159  0.843170  0.700961 11.000000  0.108170  0.053700 =
           0.078090 -0.018380 -0.012030 -0.019690
N1     3   0.716581  0.718335  0.763508 11.000000  0.048440  0.080580 =
           0.036500 -0.010040 -0.000140 -0.017610
N2     3   0.526028  0.690408  0.721697 11.000000  0.051450  0.067830 =
           0.041560 -0.009470 -0.003440 -0.012200
AFIX 43
H2     2   0.499674  0.630480  0.714609 11.000000 -1.200000
AFIX 0
C2     1   1.120834  0.764544  0.850600 11.000000  0.045210  0.059060 =
           0.039330 -0.002120 -0.000810 -0.003130
C3     1   1.323546  0.780210  0.894098 11.000000  0.049190  0.048760 =
           0.045480 -0.005340 -0.004680 -0.002630
C4     1   1.455064  0.703717  0.921419 11.000000  0.043860  0.055030 =
           0.041330 -0.004900 -0.001240  0.001550
AFIX 43
H4     2   1.585688  0.713967  0.951000 11.000000 -1.200000
AFIX 0
C5     1   1.387118  0.611198  0.903559 11.000000  0.050480  0.052220 =
           0.046050 -0.000510  0.005070 -0.000390
PART 2
AFIX 43
H5     2   1.474357  0.559166  0.921433 -21.000000 -1.200000
PART 0
AFIX 0
C6     1   1.196422  0.595315  0.860653 11.000000  0.055510  0.052120 =
           0.050370 -0.004210  0.004280 -0.006250
PART 1
AFIX 43
H6     2   1.157044  0.532713  0.849227 21.000000 -1.200000
PART 0
AFIX 0
C1     1   1.059017  0.671030  0.833505 11.000000  0.044490  0.063360 =
           0.035800 -0.008980  0.004280 -0.007680
C7     1   0.852290  0.651225  0.789040 11.000000  0.048740  0.075640 =
           0.042160 -0.010060  0.003690 -0.015420
AFIX 43
H7     2   0.816772  0.587863  0.778663 11.000000 -1.200000
AFIX 0
C8     1   0.380556  0.757505  0.691836 11.000000  0.054050  0.056650 =
           0.043970 -0.008220  0.006070 -0.007170
C9     1   0.180465  0.721099  0.647856 11.000000  0.042990  0.043550 =
           0.039090 -0.007260  0.007190 -0.001630
C10    1   0.119327  0.625414  0.638371 11.000000  0.052860  0.042180 =
           0.051800 -0.001930 -0.010200  0.000680
AFIX 43
H10    2   0.207322  0.578716  0.660883 11.000000 -1.200000
AFIX 0
C11    1  -0.070596  0.598300  0.595928 11.000000  0.062060  0.047170 =
           0.066750 -0.015220 -0.012800  0.003130
AFIX 43
H11    2  -0.109483  0.533602  0.590057 11.000000 -1.200000
AFIX 0
C12    1  -0.201328  0.665604  0.562617 11.000000  0.057440  0.068580 =
           0.052400 -0.005030 -0.009270  0.005610
AFIX 43
H12    2  -0.329050  0.646979  0.534016 11.000000 -1.200000
AFIX 0
C13    1  -0.144502  0.760678  0.571284 11.000000  0.060840  0.063230 =
           0.056800  0.010790 -0.005640  0.008270
AFIX 43
H13    2  -0.233022  0.806825  0.548445 11.000000 -1.200000
AFIX 0
C14    1   0.043520  0.788185  0.613763 11.000000  0.063120  0.043230 =
           0.061470 -0.000150  0.005230 -0.001690
AFIX 43
H14    2   0.079088  0.853101  0.619637 11.000000 -1.200000
AFIX 0
C15    1   1.587843  0.895560  0.946916 11.000000  0.061400  0.058520 =
           0.064820 -0.011180 -0.017250 -0.002400
AFIX 137
H15A   2   1.537855  0.870634  0.984404 11.000000 -1.500000
H15B   2   1.610917  0.963880  0.949393 11.000000 -1.500000
H15C   2   1.762093  0.866902  0.934255 11.000000 -1.500000
AFIX 0
O1W    4   0.462943  0.979402  0.785910 11.000000  0.110990  0.052600 =
           0.070950 -0.005360 -0.017650 -0.012010
H1A    2   0.472621  0.944029  0.755547 11.000000 -1.500000
H1B    2   0.345804  0.951989  0.808965 11.000000 -1.500000
Q1     1   1.546100  0.502800  0.898400 11.000000  0.050000      0.45
Q2     1   1.670300  0.556900  0.956900 11.000000  0.050000      0.39
Q3     1   1.563500  0.512700  1.000600 11.000000  0.050000      0.37
Q4     1   1.510400  0.583600  0.966700 11.000000  0.050000      0.28
Q5     1   1.246400  0.502700  0.837500 11.000000  0.050000      0.27
Q6     1   1.618800  0.755000  0.984700 11.000000  0.050000      0.26
Q7     1   1.644300  0.481000  0.944500 11.000000  0.050000      0.24
HKLF 4
END
;
