# Supplementary material for: N′-[(E)-5-Bromo-2-hy­droxy-3-meth­oxy­benzyl­idene]benzohydrazide monohydrate
Source: Acta Crystallogr Sect E Struct Rep Online. 2013 Nov 16;69(Pt 12):o1775–6. doi: 10.1107/S1600536813030572 (PMC3885046; doi:10.1107/S1600536813030572)
Supplement: Supplementary file 2 [file e-69-o1775-Isup2.hkl]

# 
# h,k,l, Fc-squared, Fo-squared, sigma(Fo-squared) and status flag 
# 
data_I
_shelx_title ' JJ10 in P2(1)' 
_shelx_refln_list_code          4 
_shelx_F_calc_maximum      203.12 
_exptl_crystal_F_000       744.00 
_reflns_d_resolution_high  0.8107 
 
loop_ 
 _symmetry_equiv_pos_as_xyz 
 'x, y, z' 
 '-x+1/2, -y, z+1/2' 
 'x+1/2, -y+1/2, -z' 
 '-x, y+1/2, -z+1/2' 
 
_cell_length_a     4.7223 
_cell_length_b    13.9357 
_cell_length_c    23.0275 
_cell_angle_alpha  90.000 
_cell_angle_beta   90.000 
_cell_angle_gamma  90.000 
 
_shelx_F_squared_multiplier     1.000 
 
loop_ 
 _refln_index_h 
 _refln_index_k 
 _refln_index_l 
 _refln_F_squared_calc 
 _refln_F_squared_meas 
 _refln_F_squared_sigma 
 _refln_observed_status 
   2   0   0     9413.72     8855.26    636.12 o 
   4   0   0      127.95      134.24     32.41 o 
   1   1   0     2491.79     2583.55    125.80 o 
   2   1   0      438.01      408.67     20.29 o 
   3   1   0     2370.86     2257.28    120.54 o 
   4   1   0       22.94       23.00      5.50 o 
   5   1   0      136.53      142.19     17.78 o 
   0   2   0     2164.82     1566.91    151.84 o 
   1   2   0     1712.77     1898.13    105.20 o 
   2   2   0     3206.66     3183.78    187.58 o 
   3   2   0     1400.76     1461.95     76.31 o 
   4   2   0       12.67        8.15      5.72 o 
   5   2   0        8.37        5.63     13.91 o 
   1   3   0       15.49       19.69      2.55 o 
   2   3   0        6.60       14.76      2.87 o 
   3   3   0     2107.59     2225.63    119.42 o 
   4   3   0        0.29       -6.64      6.62 o 
   5   3   0      189.11      182.75     19.14 o 
   0   4   0     4754.93     4913.58    404.25 o 
   1   4   0     1451.92     1383.09     73.18 o 
   2   4   0     1222.35     1209.08     67.08 o 
   3   4   0      603.97      652.02     41.62 o 
   4   4   0       46.93       41.89      7.41 o 
   5   4   0       12.83       22.65     14.50 o 
   1   5   0     4297.19     4345.51    238.09 o 
   2   5   0      618.89      662.01     40.01 o 
   3   5   0     1230.05     1265.49     84.72 o 
   4   5   0        9.11       19.59      9.59 o 
   5   5   0       82.78      100.56     21.33 o 
   0   6   0     8971.68     8391.70    772.80 o 
   1   6   0     3207.41     3388.85    189.84 o 
   2   6   0     4722.11     5364.05    388.93 o 
   3   6   0        0.84       -3.73      7.59 o 
   4   6   0      207.03      249.90     27.40 o 
   5   6   0       38.78       41.81     21.32 o 
   1   7   0      989.27      925.66     54.62 o 
   2   7   0      232.83      253.39     19.19 o 
   3   7   0      923.45      985.74     81.34 o 
   4   7   0      186.02      224.82     20.97 o 
   5   7   0       41.19       34.77     19.35 o 
   0   8   0     9299.98    10240.21    872.91 o 
   1   8   0        6.86       17.03      4.92 o 
   2   8   0      647.42      616.07     42.40 o 
   3   8   0        4.35        8.27      5.79 o 
   4   8   0      264.68      370.62     36.06 o 
   5   8   0        0.46        9.82     25.68 o 
   1   9   0      105.56       88.46      9.30 o 
   2   9   0        2.56       -5.96      5.69 o 
   3   9   0      469.76      490.55     36.19 o 
   4   9   0       66.37       71.06     18.01 o 
   0  10   0     2542.45     2575.58    224.07 o 
   1  10   0      145.89      159.70     14.82 o 
   2  10   0      837.46      847.62     58.44 o 
   3  10   0       11.84       26.58      8.39 o 
   4  10   0       55.93       77.23     29.60 o 
   1  11   0        4.42       -1.15      8.66 o 
   2  11   0      284.49      309.20     24.40 o 
   3  11   0      199.32      220.64     24.36 o 
   4  11   0        5.50       -5.84     27.00 o 
   0  12   0      792.71      921.85    110.85 o 
   1  12   0      130.08      124.38     12.48 o 
   2  12   0      333.35      355.31     26.14 o 
   3  12   0       18.33       -1.13     16.15 o 
   4  12   0        5.28       43.37     30.98 o 
   1  13   0      266.83      222.23     21.03 o 
   2  13   0       65.24       64.28     11.90 o 
   3  13   0      227.05      250.42     31.25 o 
   0  14   0      361.27      412.55     54.40 o 
   1  14   0       47.73       48.69     11.24 o 
   2  14   0       78.28       86.54     14.22 o 
   3  14   0        0.62      -22.74     24.41 o 
   1  15   0       24.76       31.20     14.95 o 
   2  15   0       63.64       53.54     14.78 o 
   0  16   0       15.31       25.38     27.23 o 
   1  16   0      156.14      135.37     26.70 o 
   2  16   0       76.85       90.01     37.28 o 
   1   0   1     2268.69     2283.14    106.85 o 
   2   0   1     2538.41     2562.09    137.99 o 
   3   0   1      286.61      293.09     15.24 o 
   4   0   1      591.47      647.16     45.62 o 
   5   0   1        7.89       15.80     12.17 o 
  -5   1   1       26.04       34.75     14.42 o 
  -4   1   1       78.05      111.61     11.98 o 
  -3   1   1     1257.26     1121.59     62.71 o 
  -2   1   1     1833.22     1776.35     84.38 o 
  -1   1   1    10644.76    11449.19    576.12 o 
   1   1   1     9527.82    10604.50    644.02 o 
   2   1   1     1925.22     1912.76    102.04 o 
   3   1   1     1047.80     1063.37     60.42 o 
   4   1   1       71.95       69.98      7.23 o 
   5   1   1       21.00       14.71     12.02 o 
  -5   2   1       57.21       51.59     15.06 o 
  -4   2   1      578.41      589.62     38.59 o 
  -3   2   1      166.13      172.20     10.65 o 
  -2   2   1     2603.65     2741.65    153.56 o 
  -1   2   1     3249.38     3245.53    177.42 o 
   0   2   1     1622.66     1461.25     96.51 o 
   1   2   1     3539.28     3306.13    166.88 o 
   2   2   1     3006.76     2836.62    148.36 o 
   3   2   1      208.79      213.15     13.83 o 
   4   2   1      597.32      617.03     46.89 o 
   5   2   1       50.28       41.70     11.83 o 
  -5   3   1       24.59       18.75     11.87 o 
  -4   3   1      105.19      104.41     10.30 o 
  -3   3   1      338.09      365.88     23.82 o 
  -2   3   1       14.68       26.13      6.10 o 
  -1   3   1     5758.82     5659.50    334.75 o 
   0   3   1     3943.51     3967.60    247.87 o 
   1   3   1     5566.72     5554.61    284.18 o 
   2   3   1       17.51       20.69      3.44 o 
   3   3   1      421.45      441.05     23.13 o 
   4   3   1       86.88       86.72     10.33 o 
   5   3   1       26.93       37.73     14.36 o 
  -5   4   1       51.96       72.21     15.97 o 
  -4   4   1      379.16      410.05     36.74 o 
  -3   4   1      240.11      241.68     15.40 o 
  -2   4   1     3245.74     3535.87    194.45 o 
  -1   4   1     3083.35     3378.96    179.99 o 
   0   4   1       42.34       36.33      3.83 o 
   1   4   1     3304.03     3199.39    177.33 o 
   2   4   1     3251.15     3503.14    185.04 o 
   3   4   1      247.01      227.04     17.93 o 
   4   4   1      434.65      420.45     29.85 o 
   5   4   1       59.36       37.11     15.49 o 
  -5   5   1       16.63       32.30     15.31 o 
  -4   5   1       78.24       86.71     12.45 o 
  -3   5   1      156.82      160.09     14.24 o 
  -2   5   1      937.76      994.47     75.32 o 
  -1   5   1     5156.56     4785.49    250.51 o 
   0   5   1       29.05       47.99      4.60 o 
   1   5   1     4948.32     4990.49    323.52 o 
   2   5   1      830.75      913.25     49.21 o 
   3   5   1      180.24      197.29     13.17 o 
   4   5   1       89.29       91.17     13.58 o 
   5   5   1       10.96        2.95     19.95 o 
  -5   6   1        3.37       16.19     17.80 o 
  -4   6   1      339.48      390.85     29.13 o 
  -3   6   1       71.18       72.40      8.21 o 
  -2   6   1      618.90      604.10     47.16 o 
  -1   6   1     1455.21     1531.68     88.75 o 
   0   6   1        9.02       21.49      4.00 o 
   1   6   1     1364.65     1488.32     93.91 o 
   2   6   1      667.58      662.44     39.81 o 
   3   6   1       89.10       89.21      9.33 o 
   4   6   1      258.56      306.72     28.27 o 
   5   6   1        1.42       -7.26     18.24 o 
  -5   7   1       15.36       11.68     18.96 o 
  -4   7   1      360.65      420.46     35.56 o 
  -3   7   1      230.22      234.36     19.57 o 
  -2   7   1      643.35      729.83     55.49 o 
  -1   7   1     3475.75     3700.15    230.13 o 
   0   7   1      163.30      147.35     10.09 o 
   1   7   1     3844.44     4186.14    263.70 o 
   2   7   1      681.85      748.17     50.09 o 
   3   7   1      220.92      221.90     23.34 o 
   4   7   1      387.00      488.37     40.41 o 
   5   7   1       20.49       45.08     20.03 o 
  -5   8   1       32.82        5.09     46.65 o 
  -4   8   1      327.50      381.00     39.49 o 
  -3   8   1      385.34      396.98     30.60 o 
  -2   8   1      503.19      535.15     42.90 o 
  -1   8   1      423.84      395.51     26.74 o 
   0   8   1      680.40      677.52     47.05 o 
   1   8   1      489.24      485.88     31.37 o 
   2   8   1      578.73      620.94     40.01 o 
   3   8   1      351.12      364.50     35.43 o 
   4   8   1      388.67      468.17     39.86 o 
   5   8   1       33.36       34.09     26.12 o 
  -4   9   1       86.22      107.29     18.16 o 
  -3   9   1      208.21      235.65     18.92 o 
  -2   9   1      350.15      394.48     26.38 o 
  -1   9   1     1523.22     1509.63    101.36 o 
   0   9   1      469.58      463.62     33.44 o 
   1   9   1     1370.17     1434.32     97.09 o 
   2   9   1      350.57      365.04     23.74 o 
   3   9   1      156.60      177.06     17.35 o 
   4   9   1       68.53       48.42     27.28 o 
  -4  10   1      117.08      119.42     19.98 o 
  -3  10   1      198.72      222.30     19.82 o 
  -2  10   1      172.21      179.45     14.80 o 
  -1  10   1     1172.77     1178.76     75.73 o 
   0  10   1       39.39       32.38      7.97 o 
   1  10   1     1103.61     1163.43     79.38 o 
   2  10   1      215.89      211.62     15.00 o 
   3  10   1      213.22      214.91     18.77 o 
   4  10   1      110.95      115.13     34.38 o 
  -4  11   1       96.82       67.71     29.54 o 
  -3  11   1       84.30       79.75     14.05 o 
  -2  11   1       20.24       23.96      8.78 o 
  -1  11   1     1078.23     1188.48     83.19 o 
   0  11   1     1017.45      971.22     68.12 o 
   1  11   1     1011.28     1138.72     79.50 o 
   2  11   1       34.52       43.07      7.56 o 
   3  11   1       84.99      100.22     15.76 o 
   4  11   1       96.94       79.38     32.04 o 
  -4  12   1       70.53       83.92     33.59 o 
  -3  12   1       27.05       32.14     15.73 o 
  -2  12   1      906.33     1000.37     65.63 o 
  -1  12   1       20.87       21.70      9.01 o 
   0  12   1      258.19      277.31     22.01 o 
   1  12   1       55.20       67.83      8.82 o 
   2  12   1      901.99      960.18     66.57 o 
   3  12   1       36.12       45.27     16.28 o 
   4  12   1       74.68      103.29     33.87 o 
  -3  13   1       65.01       92.38     19.95 o 
  -2  13   1      132.46      187.66     18.65 o 
  -1  13   1      504.86      591.26     46.58 o 
   0  13   1      251.45      231.28     24.87 o 
   1  13   1      516.74      567.26     44.95 o 
   2  13   1      125.48      175.64     18.09 o 
   3  13   1       68.55       91.54     19.69 o 
  -3  14   1       55.96       76.74     20.14 o 
  -2  14   1       18.00       25.88     12.47 o 
  -1  14   1       31.44       27.97     10.71 o 
   0  14   1       13.26        3.02     13.72 o 
   1  14   1       30.98       29.63     10.69 o 
   2  14   1       44.57       31.47     17.31 o 
   3  14   1       50.52       56.14     20.85 o 
  -2  15   1       27.10       53.73     16.17 o 
  -1  15   1      153.30      171.95     22.45 o 
   0  15   1      133.42      136.75     19.78 o 
   1  15   1      149.48      166.22     25.26 o 
   2  15   1       26.19       24.15     19.88 o 
  -2  16   1        8.27        2.47     24.78 o 
  -1  16   1       83.18       96.63     19.74 o 
   0  16   1        6.92        1.65     11.54 o 
   1  16   1       88.83       80.30     35.76 o 
   2  16   1        7.73        6.83     17.46 o 
   0  17   1       84.15       40.32     16.95 o 
   1   0   2      770.76      745.50     36.84 o 
   2   0   2      399.69      413.04     20.79 o 
   3   0   2      367.19      343.74     19.10 o 
   4   0   2       31.94       33.05      5.48 o 
   5   0   2       37.56       30.13     12.35 o 
  -5   1   2       61.12       48.11     15.03 o 
  -4   1   2       24.79       27.97      6.65 o 
  -3   1   2      717.36      728.74     39.78 o 
  -2   1   2      488.47      472.73     24.88 o 
  -1   1   2     1383.98     1363.33     64.23 o 
   1   1   2     1073.81     1200.99     83.97 o 
   2   1   2      614.21      543.62     31.15 o 
   3   1   2      986.19      874.50     52.65 o 
   4   1   2       24.10       28.10      9.66 o 
   5   1   2       54.13       46.42     13.18 o 
  -5   2   2       73.69       79.42     16.42 o 
  -4   2   2        4.31        4.01      5.65 o 
  -3   2   2      968.56      981.67     49.32 o 
  -2   2   2     1516.82     1523.89     74.37 o 
  -1   2   2      581.18      594.74     31.25 o 
   0   2   2    13927.04    13242.67    952.16 o 
   1   2   2      549.60      552.33     28.92 o 
   2   2   2     1490.80     1582.53     88.99 o 
   3   2   2      863.47      965.00     64.74 o 
   4   2   2        2.49       -0.41     16.48 o 
   5   2   2       59.28       46.28     12.41 o 
  -5   3   2      225.46      229.42     37.93 o 
  -4   3   2        0.09       10.22      5.77 o 
  -3   3   2     1163.54     1201.47     68.04 o 
  -2   3   2      843.30      704.51     37.92 o 
  -1   3   2     2904.81     2765.33    144.34 o 
   0   3   2     7743.85     8099.54    656.63 o 
   1   3   2     2707.20     2604.38    128.73 o 
   2   3   2      634.54      610.10     43.78 o 
   3   3   2     1145.96     1126.94     78.38 o 
   4   3   2        0.53       -6.74      9.42 o 
   5   3   2      281.84      264.44     27.46 o 
  -5   4   2       90.68       81.40     17.07 o 
  -4   4   2       10.76       -2.30      9.36 o 
  -3   4   2      493.84      530.53     33.94 o 
  -2   4   2     1866.47     1915.55    123.25 o 
  -1   4   2      914.17      928.19     47.40 o 
   0   4   2     2069.93     2014.25    133.73 o 
   1   4   2      917.67      980.91     54.19 o 
   2   4   2     1964.59     2112.69    113.08 o 
   3   4   2      550.18      542.60     37.72 o 
   4   4   2        9.27      -10.02      9.40 o 
   5   4   2      113.96      119.32     18.46 o 
  -5   5   2       53.76       74.57     15.88 o 
  -4   5   2       86.55       68.60     12.08 o 
  -3   5   2      797.25      761.66     48.16 o 
  -2   5   2     2772.57     2859.05    226.83 o 
  -1   5   2     1544.86     1607.24     74.54 o 
   0   5   2     6185.72     6136.81    372.94 o 
   1   5   2     1279.00     1287.25    100.51 o 
   2   5   2     2952.60     3107.50    171.08 o 
   3   5   2      660.42      678.97     44.94 o 
   4   5   2       81.66       90.79     12.91 o 
   5   5   2       30.90       37.51     16.06 o 
  -5   6   2       19.43       13.88     17.44 o 
  -4   6   2       35.70       37.56     10.94 o 
  -3   6   2      560.11      534.11     43.27 o 
  -2   6   2       43.52       42.53     11.71 o 
  -1   6   2     1451.28     1440.79     72.99 o 
   0   6   2      350.30      316.61     19.77 o 
   1   6   2     1480.52     1485.64    101.73 o 
   2   6   2      154.61      182.78     13.94 o 
   3   6   2      621.07      643.96     37.23 o 
   4   6   2       38.54       34.51      8.82 o 
   5   6   2       10.44       18.03     19.13 o 
  -5   7   2       76.95       67.84     27.59 o 
  -4   7   2       18.59       30.07     15.61 o 
  -3   7   2      266.08      282.21     22.52 o 
  -2   7   2      493.31      485.74     29.59 o 
  -1   7   2      646.34      648.94     40.61 o 
   0   7   2      956.59     1111.00     73.38 o 
   1   7   2      876.92      870.92     73.51 o 
   2   7   2      372.32      374.16     25.62 o 
   3   7   2      269.71      280.10     22.55 o 
   4   7   2        9.47        6.29     10.99 o 
   5   7   2       63.24       53.13     37.06 o 
  -5   8   2       70.21       88.51     41.07 o 
  -4   8   2       53.00       75.95     25.57 o 
  -3   8   2      255.77      271.76     22.32 o 
  -2   8   2      923.81     1033.14     71.57 o 
  -1   8   2      786.28      768.58     52.67 o 
   0   8   2     2724.96     2829.94    209.46 o 
   1   8   2      880.81      930.19     58.30 o 
   2   8   2      959.28     1044.94     70.92 o 
   3   8   2      244.57      250.15     25.81 o 
   4   8   2       48.97       49.89     20.11 o 
   5   8   2       70.20       67.36     22.24 o 
  -4   9   2      118.90      129.93     20.80 o 
  -3   9   2      279.31      280.87     24.16 o 
  -2   9   2      794.82      784.17     48.41 o 
  -1   9   2      109.76      120.28     11.24 o 
   0   9   2      520.02      566.43     43.12 o 
   1   9   2      109.69      143.17     12.10 o 
   2   9   2      752.95      809.03     54.36 o 
   3   9   2      317.91      323.71     28.80 o 
   4   9   2      134.88      125.57     30.76 o 
  -4  10   2       24.55      -22.38     14.92 o 
  -3  10   2       75.23       99.39     12.39 o 
  -2  10   2      719.07      802.14     46.63 o 
  -1  10   2      367.66      339.84     25.85 o 
   0  10   2     2173.01     2077.01    153.50 o 
   1  10   2      431.06      430.78     27.86 o 
   2  10   2      623.77      711.12     52.38 o 
   3  10   2       98.30       95.23     15.28 o 
   4  10   2       36.74       29.83     47.32 o 
  -4  11   2       24.61       22.21     16.18 o 
  -3  11   2      106.95      106.61     13.74 o 
  -2  11   2       84.52       89.78     10.28 o 
  -1  11   2     1926.43     1980.46    138.89 o 
   0  11   2     1310.34     1594.59    110.47 o 
   1  11   2     1824.88     1968.04    134.37 o 
   2  11   2       83.51       75.05      9.14 o 
   3  11   2      105.60      118.12     16.35 o 
   4  11   2       19.15      -13.84     33.93 o 
  -4  12   2       22.70       -8.69     26.90 o 
  -3  12   2       84.73      122.26     20.66 o 
  -2  12   2      187.74      181.33     18.06 o 
  -1  12   2      101.57       91.18     11.02 o 
   0  12   2      201.98      182.16     16.64 o 
   1  12   2      116.31      132.24     14.24 o 
   2  12   2      251.14      259.80     17.12 o 
   3  12   2       92.70      120.86     19.83 o 
   4  12   2       16.39       11.61     38.39 o 
  -3  13   2       57.37       79.04     18.97 o 
  -2  13   2      243.37      282.56     22.93 o 
  -1  13   2        2.51        2.13      9.45 o 
   0  13   2      283.01      353.51     31.14 o 
   1  13   2       10.31        6.61      8.90 o 
   2  13   2      237.45      229.20     23.70 o 
   3  13   2       43.48       47.29     18.52 o 
  -3  14   2       64.26       84.40     21.10 o 
  -2  14   2      180.21      199.71     21.49 o 
  -1  14   2      300.83      282.15     33.66 o 
   0  14   2      158.93      165.31     23.79 o 
   1  14   2      282.32      273.15     22.76 o 
   2  14   2      169.23      210.19     23.37 o 
   3  14   2       61.49       88.11     25.67 o 
  -2  15   2      174.20      212.29     39.09 o 
  -1  15   2       81.55       88.10     13.61 o 
   0  15   2      116.65      163.79     26.90 o 
   1  15   2       86.94       74.50     18.11 o 
   2  15   2      174.63      159.16     20.90 o 
  -2  16   2       64.33       72.55     16.19 o 
  -1  16   2       95.58       93.07     16.47 o 
   0  16   2      146.50      157.56     22.10 o 
   1  16   2       96.50       65.78     28.69 o 
   2  16   2       76.59       85.60     21.21 o 
   0  17   2        9.33       10.47     14.72 o 
   1   0   3     1909.01     2099.86    119.70 o 
   2   0   3     1001.69     1006.32     51.10 o 
   3   0   3      114.43      103.19     11.08 o 
   4   0   3       60.53       53.03      6.36 o 
   5   0   3       87.08      104.18     17.16 o 
  -5   1   3        1.05        4.75     19.85 o 
  -4   1   3      156.34      145.50     13.25 o 
  -3   1   3       37.54       29.91      3.66 o 
  -2   1   3      975.86      986.23     55.40 o 
  -1   1   3     3676.68     3368.10    223.76 o 
   0   1   3      108.79       88.04      5.72 o 
   1   1   3     3078.91     3246.77    211.44 o 
   2   1   3     1099.77     1125.02     67.83 o 
   3   1   3       29.09       26.53      5.78 o 
   4   1   3      125.70      121.87     12.84 o 
   5   1   3        1.17       -3.23     11.52 o 
  -5   2   3       36.33       34.71     16.56 o 
  -4   2   3      425.49      423.72     25.90 o 
  -3   2   3      102.39      100.06      8.75 o 
  -2   2   3     1039.90      961.61     48.77 o 
  -1   2   3     9255.53     9031.87    526.95 o 
   0   2   3      282.36      360.03     23.70 o 
   1   2   3     9580.92     9620.92    525.22 o 
   2   2   3     1011.54      954.89     63.45 o 
   3   2   3       66.03       57.17     10.22 o 
   4   2   3      416.26      440.51     39.07 o 
   5   2   3       45.97       27.54     11.38 o 
  -5   3   3       83.83       68.78     25.00 o 
  -4   3   3      861.75      870.62     52.91 o 
  -3   3   3      139.09      126.65      8.98 o 
  -2   3   3     1704.01     1645.10     99.70 o 
  -1   3   3     5210.75     5069.33    294.06 o 
   0   3   3       63.26       81.19      6.88 o 
   1   3   3     5233.87     5242.70    274.12 o 
   2   3   3     1706.92     1681.84     95.85 o 
   3   3   3      131.19      125.69     14.11 o 
   4   3   3      820.91      823.54     90.15 o 
   5   3   3       77.98       85.75     16.05 o 
  -5   4   3       28.64       19.68     12.30 o 
  -4   4   3       76.90       68.68     14.11 o 
  -3   4   3      743.37      737.32     51.25 o 
  -2   4   3      133.67      128.23      8.51 o 
  -1   4   3     1448.77     1560.64     85.78 o 
   0   4   3     3654.78     3575.47    255.30 o 
   1   4   3     1113.41     1139.44     75.94 o 
   2   4   3       97.87       84.70      6.78 o 
   3   4   3      866.07      825.63     54.37 o 
   4   4   3       69.21       61.40     11.69 o 
   5   4   3       20.76       -7.93     14.07 o 
  -5   5   3       17.30       23.12     18.40 o 
  -4   5   3      264.04      273.15     26.37 o 
  -3   5   3      776.86      838.16     54.63 o 
  -2   5   3      847.59      802.54     67.30 o 
  -1   5   3     3535.19     3699.71    190.53 o 
   0   5   3      533.09      504.03     34.50 o 
   1   5   3     3486.18     3616.59    209.84 o 
   2   5   3      920.22      933.08     50.64 o 
   3   5   3      778.69      802.10     55.99 o 
   4   5   3      299.74      369.61     31.51 o 
   5   5   3       22.22       37.99     16.05 o 
  -5   6   3       11.51       29.25     24.99 o 
  -4   6   3       37.97       26.87     12.00 o 
  -3   6   3      250.13      260.01     19.06 o 
  -2   6   3      705.19      638.89     50.61 o 
  -1   6   3     2791.70     2952.52    165.98 o 
   0   6   3       60.25       66.87      6.61 o 
   1   6   3     2955.19     3021.38    203.40 o 
   2   6   3      665.09      664.69     37.99 o 
   3   6   3      181.77      193.11     16.45 o 
   4   6   3       55.80       63.27      9.79 o 
   5   6   3       13.50       40.74     19.84 o 
  -5   7   3        7.32       -2.84     26.02 o 
  -4   7   3      453.57      483.83     45.08 o 
  -3   7   3       35.00       22.75     11.71 o 
  -2   7   3     1354.33     1309.29     86.45 o 
  -1   7   3      754.23      768.35     47.08 o 
   0   7   3       37.34       54.59      6.60 o 
   1   7   3      940.04      956.11     64.45 o 
   2   7   3     1227.08     1252.64     78.44 o 
   3   7   3       71.69       79.80      9.97 o 
   4   7   3      452.66      533.04     50.26 o 
   5   7   3       10.97        6.57     21.21 o 
  -5   8   3        6.15       -8.12     26.98 o 
  -4   8   3       99.43      113.06     16.92 o 
  -3   8   3      234.04      233.58     19.52 o 
  -2   8   3      245.36      228.82     17.80 o 
  -1   8   3     2589.74     2562.16    152.15 o 
   0   8   3     2027.59     2024.22    151.01 o 
   1   8   3     2500.95     2704.78    178.86 o 
   2   8   3      263.78      252.13     18.32 o 
   3   8   3      216.31      210.39     19.63 o 
   4   8   3       83.24       89.34     17.46 o 
   5   8   3        6.45       -9.83     28.80 o 
  -4   9   3       45.48       27.77     17.55 o 
  -3   9   3      331.01      366.63     26.75 o 
  -2   9   3      574.07      570.75     32.56 o 
  -1   9   3      547.32      480.33     33.99 o 
   0   9   3       49.45       44.08      8.55 o 
   1   9   3      583.23      583.34     40.46 o 
   2   9   3      475.71      461.13     36.26 o 
   3   9   3      277.82      288.80     26.89 o 
   4   9   3       28.01       87.06     31.25 o 
  -4  10   3       98.57       80.01     18.84 o 
  -3  10   3       11.04       26.58      8.83 o 
  -2  10   3      536.49      551.53     38.78 o 
  -1  10   3     1336.67     1370.56    101.16 o 
   0  10   3       47.18       46.38      9.82 o 
   1  10   3     1540.33     1523.39    122.27 o 
   2  10   3      533.18      551.43     38.64 o 
   3  10   3       26.51       28.75     11.65 o 
   4  10   3       89.60      108.49     33.48 o 
  -4  11   3       50.67       35.20     18.13 o 
  -3  11   3       31.29       38.45     11.33 o 
  -2  11   3       44.27       41.77     13.45 o 
  -1  11   3      631.59      599.52     38.48 o 
   0  11   3      381.61      403.97     33.20 o 
   1  11   3      501.09      529.02     42.84 o 
   2  11   3       95.93      101.72     12.58 o 
   3  11   3       50.17       58.73     13.75 o 
   4  11   3       55.59       99.11     39.29 o 
  -4  12   3       16.48      -36.93     26.37 o 
  -3  12   3      150.55      157.24     19.04 o 
  -2  12   3       91.43      123.64     13.98 o 
  -1  12   3      343.79      373.85     25.14 o 
   0  12   3      877.71      953.02     67.12 o 
   1  12   3      265.49      302.31     27.79 o 
   2  12   3       51.98       52.01     11.53 o 
   3  12   3      171.83      212.37     26.56 o 
   4  12   3       24.02       31.25     39.29 o 
  -3  13   3      175.38      230.08     30.07 o 
  -2  13   3      152.55      168.49     17.41 o 
  -1  13   3      304.16      284.04     23.68 o 
   0  13   3        1.94       -3.96      8.04 o 
   1  13   3      388.34      347.08     26.66 o 
   2  13   3      145.04      154.85     18.24 o 
   3  13   3      192.97      225.26     33.02 o 
  -3  14   3       59.96       85.53     21.74 o 
  -2  14   3      111.49      127.36     16.52 o 
  -1  14   3      321.65      339.64     26.88 o 
   0  14   3      401.90      404.43     34.30 o 
   1  14   3      311.47      375.55     28.32 o 
   2  14   3      119.19      127.37     25.86 o 
   3  14   3       51.54       71.88     37.06 o 
  -2  15   3      112.34      136.01     23.71 o 
  -1  15   3      112.14      113.56     14.68 o 
   0  15   3       30.64       23.44     11.83 o 
   1  15   3       95.45      104.70     35.12 o 
   2  15   3      102.36      117.07     61.83 o 
  -2  16   3       34.07       39.84     22.28 o 
  -1  16   3      153.16      154.86     44.84 o 
   0  16   3       93.12       96.38     22.15 o 
   1  16   3      156.96      160.84     30.49 o 
   2  16   3       35.22       47.85     24.11 o 
   0  17   3       37.88       40.08     15.04 o 
   0   0   4     7664.26     6307.22    438.80 o 
   1   0   4     1810.64     1670.94    102.88 o 
   2   0   4       68.65       68.57      5.15 o 
   3   0   4     1380.86     1383.84     77.70 o 
   4   0   4      204.42      194.72     14.84 o 
   5   0   4      341.96      322.84     30.72 o 
  -5   1   4        6.93        2.75     14.44 o 
  -4   1   4       72.09       57.18      7.19 o 
  -3   1   4       23.87       37.40      4.22 o 
  -2   1   4     5635.62     5407.34    293.42 o 
  -1   1   4    23214.51    20522.44   1395.60 o 
   0   1   4     7169.41     7830.95    512.37 o 
   1   1   4    22979.02    22421.81   1401.03 o 
   2   1   4     5772.56     5709.05    388.19 o 
   3   1   4       30.60       45.00      7.89 o 
   4   1   4       72.90       57.42      8.59 o 
   5   1   4        8.85       15.43     12.14 o 
  -5   2   4       51.82       40.00     23.07 o 
  -4   2   4       34.89       18.41      9.59 o 
  -3   2   4     1920.99     1991.76    123.74 o 
  -2   2   4     1244.50     1205.80     69.87 o 
  -1   2   4     9189.53     8749.20    652.50 o 
   0   2   4     2543.36     2315.01    150.73 o 
   1   2   4     9299.37     9732.42    539.76 o 
   2   2   4     1260.69     1251.46     75.73 o 
   3   2   4     1719.14     1702.92    149.18 o 
   4   2   4       38.22       35.05      8.28 o 
   5   2   4       61.78       82.91     15.75 o 
  -5   3   4        1.88      -30.64     20.43 o 
  -4   3   4      143.01      151.52     13.52 o 
  -3   3   4       17.20       14.41      6.88 o 
  -2   3   4     1033.64      998.08     58.59 o 
  -1   3   4      300.65      285.40     17.06 o 
   0   3   4    20519.18    22060.37   1437.11 o 
   1   3   4      232.89      221.62     14.53 o 
   2   3   4      871.55      906.59     66.79 o 
   3   3   4       23.62        4.48      6.98 o 
   4   3   4      134.31      120.28     25.97 o 
   5   3   4        2.41       -0.63     12.89 o 
  -5   4   4       89.04       92.72     14.38 o 
  -4   4   4      108.03      111.26     13.20 o 
  -3   4   4     1873.65     1791.24    112.72 o 
  -2   4   4      242.46      216.04     14.22 o 
  -1   4   4     1892.81     1919.21    109.94 o 
   0   4   4     1719.66     1538.12    111.70 o 
   1   4   4     1894.12     1915.24    101.04 o 
   2   4   4      170.31      161.86     12.38 o 
   3   4   4     1906.93     1867.92    149.40 o 
   4   4   4      108.91       81.60     15.16 o 
   5   4   4       74.42       66.74     16.47 o 
  -5   5   4       73.80       82.08     15.28 o 
  -4   5   4       11.02       -4.27     11.22 o 
  -3   5   4       62.24       76.34     15.24 o 
  -2   5   4     4231.64     4395.16    358.48 o 
  -1   5   4      559.33      545.42     35.12 o 
   0   5   4    17790.48    17076.52   1233.54 o 
   1   5   4      625.33      586.71     33.40 o 
   2   5   4     4261.49     4349.96    282.49 o 
   3   5   4       75.12       91.27     11.25 o 
   4   5   4       13.90        6.13     10.11 o 
   5   5   4       70.61       52.86     16.96 o 
  -5   6   4      103.84      105.13     29.45 o 
  -4   6   4       15.96       29.76     13.68 o 
  -3   6   4     1392.72     1299.23    102.51 o 
  -2   6   4       53.65       36.35     11.14 o 
  -1   6   4      775.44      777.48     45.58 o 
   0   6   4     2427.33     2159.53    144.78 o 
   1   6   4      646.25      619.54     51.18 o 
   2   6   4       48.57       48.55      5.06 o 
   3   6   4     1312.43     1422.47     98.96 o 
   4   6   4       27.88       33.01     14.42 o 
   5   6   4      129.70      106.86     23.58 o 
  -5   7   4       13.05       -2.38     45.09 o 
  -4   7   4       43.18       38.12     14.14 o 
  -3   7   4      388.92      414.11     33.70 o 
  -2   7   4     1361.27     1289.31    110.71 o 
  -1   7   4      146.63      172.00     10.44 o 
   0   7   4     1691.02     1519.50    101.74 o 
   1   7   4      138.89      149.15     13.91 o 
   2   7   4     1462.14     1573.93     96.40 o 
   3   7   4      382.18      409.31     30.15 o 
   4   7   4       48.60       53.55     15.60 o 
   5   7   4       11.48       12.39     20.46 o 
  -5   8   4      145.13      143.42     34.45 o 
  -4   8   4       69.64       73.43     15.72 o 
  -3   8   4      289.94      271.23     25.71 o 
  -2   8   4      486.00      464.88     35.45 o 
  -1   8   4      148.39      150.35      9.32 o 
   0   8   4      234.93      346.29     24.68 o 
   1   8   4       83.49       87.51     12.37 o 
   2   8   4      487.33      509.84     33.50 o 
   3   8   4      396.81      376.65     42.21 o 
   4   8   4       51.28       68.32     17.09 o 
   5   8   4      118.85      127.80     27.24 o 
  -4   9   4        4.88       -9.62     15.64 o 
  -3   9   4      136.58      152.61     15.13 o 
  -2   9   4      662.17      712.07     48.79 o 
  -1   9   4      281.78      296.28     20.42 o 
   0   9   4     3660.01     3385.99    247.53 o 
   1   9   4      301.35      291.84     23.32 o 
   2   9   4      726.15      813.37     56.71 o 
   3   9   4      142.46      146.09     16.19 o 
   4   9   4        7.55       24.55     29.91 o 
  -4  10   4       37.65       24.42     16.13 o 
  -3  10   4      556.60      614.05     43.97 o 
  -2  10   4      339.07      319.75     22.34 o 
  -1  10   4      543.21      537.51     35.99 o 
   0  10   4       25.69       31.87      7.88 o 
   1  10   4      514.38      570.91     41.62 o 
   2  10   4      332.07      331.21     25.28 o 
   3  10   4      455.74      519.01     56.11 o 
   4  10   4       29.13       60.27     33.48 o 
  -4  11   4        5.05       14.06     17.50 o 
  -3  11   4       29.79       39.92     10.25 o 
  -2  11   4      398.64      453.24     30.79 o 
  -1  11   4       68.06       68.22     10.01 o 
   0  11   4     1037.25      968.41     73.42 o 
   1  11   4       87.62      115.59     12.89 o 
   2  11   4      336.04      430.76     37.33 o 
   3  11   4       29.09       40.88     13.22 o 
   4  11   4        3.67       48.22     35.72 o 
  -4  12   4       34.21       26.18     21.08 o 
  -3  12   4      202.93      235.95     23.22 o 
  -2  12   4       28.07       38.71      9.43 o 
  -1  12   4      118.74      108.55     12.04 o 
   0  12   4      165.35      145.63     22.13 o 
   1  12   4      127.87      132.09     13.86 o 
   2  12   4        6.62        0.76      8.79 o 
   3  12   4      222.87      219.95     31.12 o 
   4  12   4       47.06       31.25     37.06 o 
  -3  13   4        4.28        9.85     17.56 o 
  -2  13   4      193.25      242.90     22.35 o 
  -1  13   4      309.72      267.10     21.73 o 
   0  13   4      409.13      435.34     31.89 o 
   1  13   4      316.66      278.20     23.65 o 
   2  13   4      196.41      273.54     31.74 o 
   3  13   4        4.29        8.04     33.04 o 
  -3  14   4       65.78       58.70     21.94 o 
  -2  14   4      115.82      114.29     15.94 o 
  -1  14   4       16.67       15.29     10.32 o 
   0  14   4        0.27       -9.49     10.37 o 
   1  14   4        7.48        5.82     12.63 o 
   2  14   4      128.40      121.53     18.81 o 
   3  14   4       61.49       83.04     40.63 o 
  -2  15   4      116.64      122.51     18.83 o 
  -1  15   4       86.05       81.00     13.44 o 
   0  15   4      440.82      513.75     48.20 o 
   1  15   4       76.10       64.70     23.37 o 
   2  15   4      131.88      159.08     63.17 o 
  -1  16   4       13.90       21.42     14.56 o 
   0  16   4       15.42       23.91     12.66 o 
   1  16   4       10.55        0.16     10.20 o 
   0  17   4       76.39       92.68     34.14 o 
   1   0   5    41257.24    40845.23   2634.03 o 
   2   0   5      503.80      535.84     31.35 o 
   3   0   5      501.54      482.47     33.55 o 
   4   0   5        3.62        6.65      6.88 o 
   5   0   5        2.32      -11.78     14.37 o 
  -5   1   5       13.44      -11.06     14.20 o 
  -4   1   5      582.37      587.87     48.61 o 
  -3   1   5      142.03      148.84     16.49 o 
  -2   1   5      469.89      459.46     27.53 o 
  -1   1   5    13499.00    13440.29    853.12 o 
   0   1   5      421.51      436.27     23.99 o 
   1   1   5    12750.21    12853.47    851.30 o 
   2   1   5      454.92      441.12     26.70 o 
   3   1   5      137.12      164.25     13.29 o 
   4   1   5      659.46      630.78     47.15 o 
   5   1   5       11.68        5.66     12.03 o 
  -5   2   5       29.52       -1.46     14.58 o 
  -4   2   5      176.68      164.54     16.41 o 
  -3   2   5      136.49      134.09     12.62 o 
  -2   2   5     1724.63     1758.62    111.56 o 
  -1   2   5     3840.39     3672.32    256.78 o 
   0   2   5       11.68       18.46      2.85 o 
   1   2   5     3649.55     3679.61    197.29 o 
   2   2   5     1731.62     1900.06    112.18 o 
   3   2   5      162.16      165.02     15.66 o 
   4   2   5      207.42      222.96     24.13 o 
   5   2   5       32.42        5.32     15.45 o 
  -5   3   5       20.06       28.03     15.14 o 
  -4   3   5      502.61      515.51     32.28 o 
  -3   3   5       88.84       91.63      8.63 o 
  -2   3   5     3471.49     3531.68    235.84 o 
  -1   3   5     2214.74     2171.39    145.37 o 
   0   3   5       71.94       63.22      5.39 o 
   1   3   5     2382.41     2409.96    132.39 o 
   2   3   5     3701.28     3614.01    262.40 o 
   3   3   5       87.38      111.62     13.98 o 
   4   3   5      527.77      474.52     72.62 o 
   5   3   5       22.64       18.38     15.12 o 
  -5   4   5        2.27        8.23     14.43 o 
  -4   4   5      155.80      167.67     16.48 o 
  -3   4   5      316.00      293.62     19.42 o 
  -2   4   5      380.85      421.86     31.68 o 
  -1   4   5     4427.17     4728.50    283.42 o 
   0   4   5     2114.23     2148.63    176.96 o 
   1   4   5     3974.15     4094.79    244.21 o 
   2   4   5      334.51      320.42     24.97 o 
   3   4   5      247.47      223.62     25.66 o 
   4   4   5      142.45      148.71     26.43 o 
   5   4   5        0.70        9.93     14.11 o 
  -5   5   5        6.89       16.67     18.24 o 
  -4   5   5      480.15      501.34     38.07 o 
  -3   5   5      135.75      137.45     14.87 o 
  -2   5   5     2398.01     2328.26    199.07 o 
  -1   5   5      705.00      799.16     51.32 o 
   0   5   5       43.06       88.13     12.10 o 
   1   5   5      620.59      727.86     46.18 o 
   2   5   5     2473.59     2451.46    143.23 o 
   3   5   5      170.32      173.91     15.96 o 
   4   5   5      467.97      458.39     50.32 o 
   5   5   5        7.07       11.43     15.26 o 
  -5   6   5       18.16       19.23     17.59 o 
  -4   6   5       20.36       20.49     10.02 o 
  -3   6   5      985.66      990.54     75.00 o 
  -2   6   5      184.87      218.40     17.99 o 
  -1   6   5     5470.46     5346.68    367.42 o 
   0   6   5     2574.44     2354.69    154.59 o 
   1   6   5     5416.44     5736.78    407.33 o 
   2   6   5      175.74      181.50     13.23 o 
   3   6   5      949.54      982.82     72.68 o 
   4   6   5       11.18        9.39     13.90 o 
   5   6   5       22.67       25.25     19.82 o 
  -5   7   5       28.60       80.11     29.27 o 
  -4   7   5      205.25      204.60     22.69 o 
  -3   7   5      101.96       89.39     12.79 o 
  -2   7   5      589.83      525.10     42.17 o 
  -1   7   5      130.35      151.93     12.80 o 
   0   7   5      344.12      359.34     22.62 o 
   1   7   5      205.74      220.67     15.47 o 
   2   7   5      556.88      535.06     35.81 o 
   3   7   5       56.84       61.59      8.95 o 
   4   7   5      172.45      176.72     23.59 o 
   5   7   5       31.18       42.29     26.12 o 
  -5   8   5       45.45       52.78     52.23 o 
  -4   8   5       36.92       44.41     14.69 o 
  -3   8   5       85.31      110.74     17.67 o 
  -2   8   5       15.02       23.54      7.12 o 
  -1   8   5     2212.69     2050.21    122.47 o 
   0   8   5      869.61      800.01     54.46 o 
   1   8   5     2261.25     2338.18    164.82 o 
   2   8   5       34.62       51.36      6.76 o 
   3   8   5      142.26      161.87     15.12 o 
   4   8   5       39.30       42.48     16.26 o 
   5   8   5       40.57       92.31     24.14 o 
  -4   9   5      173.30      135.41     23.60 o 
  -3   9   5      384.97      380.49     32.36 o 
  -2   9   5      397.95      382.11     27.30 o 
  -1   9   5      341.08      376.88     23.95 o 
   0   9   5        0.97       10.87      7.08 o 
   1   9   5      352.47      361.92     28.24 o 
   2   9   5      445.43      428.78     31.52 o 
   3   9   5      434.06      439.86     36.04 o 
   4   9   5      201.02      283.49     41.97 o 
  -4  10   5       27.60       33.47     17.09 o 
  -3  10   5       48.69       56.67     10.20 o 
  -2  10   5      124.06      126.62     12.26 o 
  -1  10   5     1780.63     1820.55    116.16 o 
   0  10   5      228.77      209.98     16.15 o 
   1  10   5     1895.31     1985.75    140.63 o 
   2  10   5      116.64      115.09     12.32 o 
   3  10   5       34.14       42.14     12.69 o 
   4  10   5       33.30       49.11     29.91 o 
  -4  11   5       82.36       89.93     20.56 o 
  -3  11   5       86.06       96.86     16.95 o 
  -2  11   5      121.38      114.67     12.31 o 
  -1  11   5      476.40      448.54     31.29 o 
   0  11   5       54.38       59.43      9.65 o 
   1  11   5      524.26      502.43     36.93 o 
   2  11   5      146.06      128.32     12.90 o 
   3  11   5       74.97       87.14     18.72 o 
   4  11   5       86.25       60.72     37.06 o 
  -4  12   5        3.24       -7.53     30.22 o 
  -3  12   5      149.53      200.73     19.79 o 
  -2  12   5      205.86      215.14     16.64 o 
  -1  12   5      537.46      564.77     40.89 o 
   0  12   5      111.69       99.73     12.21 o 
   1  12   5      435.24      444.24     37.17 o 
   2  12   5      170.38      163.69     17.36 o 
   3  12   5      127.22      127.41     26.00 o 
   4  12   5        2.24       -2.68     36.61 o 
  -3  13   5      108.16      116.92     21.31 o 
  -2  13   5      178.38      170.90     16.00 o 
  -1  13   5      116.18       89.45     11.25 o 
   0  13   5        8.07        0.83      9.63 o 
   1  13   5       75.39       49.88     12.25 o 
   2  13   5      187.39      195.17     32.97 o 
   3  13   5       99.57       76.79     39.73 o 
  -3  14   5       19.59       37.48     19.44 o 
  -2  14   5       20.20       16.70     12.26 o 
  -1  14   5      255.23      247.65     23.83 o 
   0  14   5      233.52      207.05     21.18 o 
   1  14   5      242.20      290.87     29.62 o 
   2  14   5       25.92       45.77     11.50 o 
   3  14   5       21.16       66.97     37.50 o 
  -2  15   5       49.90       63.10     14.09 o 
  -1  15   5       65.80       48.53     14.63 o 
   0  15   5       12.65        5.61     11.78 o 
   1  15   5       62.35       60.88     15.85 o 
   2  15   5       64.20       47.35     38.17 o 
  -1  16   5       75.96      115.58     25.03 o 
   0  16   5      167.92      179.25     18.44 o 
   1  16   5       70.25       36.72     19.27 o 
   0   0   6    13243.76    12025.77    831.09 o 
   1   0   6     4974.78     4957.92    275.00 o 
   2   0   6      349.59      324.15     18.39 o 
   3   0   6     1457.81     1536.76     96.32 o 
   4   0   6        0.81       -9.13      6.09 o 
   5   0   6       11.66        7.54     14.19 o 
  -5   1   6       42.22       13.11     16.05 o 
  -4   1   6       40.91       37.60      7.52 o 
  -3   1   6      506.82      485.21     31.86 o 
  -2   1   6     3013.65     3216.09    173.18 o 
  -1   1   6     6063.81     5937.76    341.47 o 
   0   1   6     3588.87     3793.15    185.20 o 
   1   1   6     5561.04     5507.00    333.96 o 
   2   1   6     2322.80     2499.50    186.15 o 
   3   1   6      505.04      518.62     36.03 o 
   4   1   6       43.18       24.89     14.86 o 
   5   1   6       45.06       32.89     12.59 o 
  -5   2   6      132.61       97.23     19.19 o 
  -4   2   6       48.61       34.54     10.88 o 
  -3   2   6      752.19      693.34     49.40 o 
  -2   2   6     2411.69     2284.75    159.60 o 
  -1   2   6      331.62      364.37     25.32 o 
   0   2   6     2011.60     2009.66    120.37 o 
   1   2   6      322.45      340.72     19.82 o 
   2   2   6     2737.57     2635.20    164.21 o 
   3   2   6      751.84      732.07     59.92 o 
   4   2   6       43.94       57.64     13.58 o 
   5   2   6      137.92      159.04     24.32 o 
  -5   3   6       27.40       24.14     15.41 o 
  -4   3   6      114.10      102.74     11.45 o 
  -3   3   6      495.63      461.76     30.61 o 
  -2   3   6     1957.56     1985.46    142.72 o 
  -1   3   6      401.81      389.01     29.54 o 
   0   3   6     1556.16     1421.98     85.19 o 
   1   3   6      582.69      535.39     30.24 o 
   2   3   6     1818.56     1942.43    140.61 o 
   3   3   6      536.95      510.27     41.61 o 
   4   3   6      106.40       96.57     14.91 o 
   5   3   6       42.84       67.25     19.91 o 
  -5   4   6       43.36       41.78     20.81 o 
  -4   4   6      248.24      264.79     23.26 o 
  -3   4   6      296.64      276.02     22.10 o 
  -2   4   6     1422.15     1426.87    118.78 o 
  -1   4   6      365.89      414.91     40.51 o 
   0   4   6     2346.64     2337.09    152.83 o 
   1   4   6      548.75      563.73     29.70 o 
   2   4   6     1368.07     1437.54    102.84 o 
   3   4   6      387.90      379.00     45.13 o 
   4   4   6      267.45      291.81     31.23 o 
   5   4   6       39.56       41.85     14.37 o 
  -5   5   6       50.58       25.80     17.90 o 
  -4   5   6       18.32        6.38     11.49 o 
  -3   5   6      108.25       97.53     11.41 o 
  -2   5   6      132.89       96.54     16.42 o 
  -1   5   6     2887.25     3230.45    258.82 o 
   0   5   6     4337.13     4003.30    288.69 o 
   1   5   6     3079.78     3115.96    228.40 o 
   2   5   6      273.44      238.13     18.68 o 
   3   5   6      102.44      113.46     15.62 o 
   4   5   6       23.38       18.20     10.75 o 
   5   5   6       44.04       44.05     16.42 o 
  -5   6   6       31.31       40.32     17.78 o 
  -4   6   6        7.95       18.86     12.83 o 
  -3   6   6      373.53      356.89     31.17 o 
  -2   6   6      360.73      343.58     27.19 o 
  -1   6   6      971.51      990.59     63.43 o 
   0   6   6      415.00      438.72     29.50 o 
   1   6   6      762.33      873.15     77.35 o 
   2   6   6      231.74      248.98     17.57 o 
   3   6   6      337.61      386.79     32.66 o 
   4   6   6        5.77        5.89     10.80 o 
   5   6   6       18.70       33.90     19.95 o 
  -5   7   6       34.14       35.25     26.62 o 
  -4   7   6        0.91       18.72     13.93 o 
  -3   7   6      665.28      648.70     52.89 o 
  -2   7   6     1632.86     1591.53    132.88 o 
  -1   7   6      321.30      320.37     21.90 o 
   0   7   6     2338.24     2114.17    142.64 o 
   1   7   6      342.85      341.00     25.58 o 
   2   7   6     1760.96     1868.53    127.40 o 
   3   7   6      638.05      667.73     49.24 o 
   4   7   6        1.97       14.19     15.19 o 
   5   7   6       27.95       -8.72     21.33 o 
  -5   8   6       74.60      100.87     29.78 o 
  -4   8   6       52.57       21.16     15.85 o 
  -3   8   6      576.21      569.58     49.38 o 
  -2   8   6      348.63      358.14     30.78 o 
  -1   8   6      413.88      367.89     24.92 o 
   0   8   6     1237.13     1162.23     77.62 o 
   1   8   6      506.29      509.62     33.84 o 
   2   8   6      335.67      389.54     26.95 o 
   3   8   6      565.88      548.38     54.64 o 
   4   8   6       43.75       41.22     16.50 o 
   5   8   6       93.59      103.19     26.83 o 
  -4   9   6       17.87       29.59     16.54 o 
  -3   9   6       98.94      115.99     14.78 o 
  -2   9   6      152.83      154.87     12.93 o 
  -1   9   6      542.62      534.06     34.88 o 
   0   9   6     1735.01     1708.44    127.49 o 
   1   9   6      520.78      511.33     39.39 o 
   2   9   6      152.06      157.40     12.62 o 
   3   9   6      156.58      167.14     16.56 o 
   4   9   6       21.76       41.07     30.36 o 
  -4  10   6       32.95       36.59     24.30 o 
  -3  10   6       54.15       55.85     10.86 o 
  -2  10   6      946.25      965.00     67.84 o 
  -1  10   6      169.06      157.91     13.23 o 
   0  10   6     2115.06     2048.16    150.22 o 
   1  10   6      170.26      182.61     20.09 o 
   2  10   6      997.29     1074.39     75.71 o 
   3  10   6       70.29       93.33     13.70 o 
   4  10   6       34.57       69.20     33.48 o 
  -4  11   6       40.35       72.99     20.12 o 
  -3  11   6      150.44      158.52     18.25 o 
  -2  11   6      439.83      497.01     31.77 o 
  -1  11   6      312.43      280.52     21.41 o 
   0  11   6       46.04       60.98      9.43 o 
   1  11   6      337.95      330.19     25.67 o 
   2  11   6      373.38      413.59     44.89 o 
   3  11   6      156.17      176.30     24.36 o 
   4  11   6       32.32       41.97     38.39 o 
  -3  12   6      187.25      213.90     21.34 o 
  -2  12   6      141.08      142.78     13.33 o 
  -1  12   6      154.63      137.22     15.30 o 
   0  12   6       10.61       -5.58      8.51 o 
   1  12   6      160.56      140.19     21.29 o 
   2  12   6      104.31      106.05     14.62 o 
   3  12   6      178.10      182.15     47.32 o 
  -3  13   6       22.06       20.72     11.72 o 
  -2  13   6      178.14      199.68     17.21 o 
  -1  13   6      388.54      371.17     28.83 o 
   0  13   6      848.49      832.99     68.95 o 
   1  13   6      399.12      391.87     35.39 o 
   2  13   6      176.77      170.61     21.09 o 
   3  13   6       11.74        6.70     30.36 o 
  -3  14   6       14.71       38.64     20.37 o 
  -2  14   6       46.34       53.47     13.80 o 
  -1  14   6        9.27        8.32      9.80 o 
   0  14   6      112.34      113.34     13.70 o 
   1  14   6       15.23       13.13     10.44 o 
   2  14   6       56.67       64.19     15.61 o 
   3  14   6       28.30       16.52     35.72 o 
  -2  15   6       62.30       83.48     22.04 o 
  -1  15   6       84.65       94.27     19.32 o 
   0  15   6      134.02      146.68     17.44 o 
   1  15   6       82.56       79.39     15.28 o 
   2  15   6       72.43       29.29     16.91 o 
  -1  16   6       27.25       21.90     14.88 o 
   0  16   6       69.20       47.92     20.04 o 
   1  16   6       18.01       13.49     13.73 o 
   1   0   7      526.46      515.52     29.04 o 
   2   0   7     1543.33     1576.93     84.25 o 
   3   0   7      279.24      258.17     20.03 o 
   4   0   7      144.98      157.77     17.23 o 
   5   0   7       64.54       60.37     18.82 o 
  -5   1   7       11.48        6.05     14.58 o 
  -4   1   7      284.83      312.71     29.05 o 
  -3   1   7      158.13      151.38     12.38 o 
  -2   1   7      980.76     1001.55     61.48 o 
  -1   1   7     2117.33     2277.92    124.01 o 
   0   1   7       86.28      125.02     11.79 o 
   1   1   7     1983.95     2208.84    133.97 o 
   2   1   7     1123.46     1170.86     66.80 o 
   3   1   7      139.76      128.90     14.06 o 
   4   1   7      293.89      287.96     29.03 o 
   5   1   7        6.70        5.22     14.57 o 
  -5   2   7       14.32       11.04     15.14 o 
  -4   2   7      774.75      781.55     66.73 o 
  -3   2   7      136.00      132.26     10.67 o 
  -2   2   7      750.93      710.49     48.80 o 
  -1   2   7     3442.44     3351.07    259.70 o 
   0   2   7      914.82      840.75     45.73 o 
   1   2   7     3324.22     3184.24    181.77 o 
   2   2   7      528.56      524.83     43.74 o 
   3   2   7       86.00       69.43     16.99 o 
   4   2   7      751.16      815.42     78.87 o 
   5   2   7       15.56       16.40     15.92 o 
  -5   3   7       17.76        7.56     18.76 o 
  -4   3   7      177.78      145.08     15.16 o 
  -3   3   7       70.32       63.17      9.82 o 
  -2   3   7      859.23      829.02     68.39 o 
  -1   3   7     3459.36     3623.24    274.39 o 
   0   3   7     1626.49     1521.51    108.84 o 
   1   3   7     2996.07     3005.40    183.71 o 
   2   3   7      744.64      681.78     45.19 o 
   3   3   7       41.36       39.63     10.53 o 
   4   3   7      259.03      242.66     29.13 o 
   5   3   7       13.44       12.24     19.46 o 
  -5   4   7       23.26       23.84     33.10 o 
  -4   4   7       32.18       44.66      9.96 o 
  -3   4   7      246.92      248.20     20.45 o 
  -2   4   7     1330.11     1276.18    106.11 o 
  -1   4   7     2911.15     2954.64    201.53 o 
   0   4   7        7.35        7.53      3.52 o 
   1   4   7     3077.17     3167.91    183.35 o 
   2   4   7     1350.85     1341.30     99.88 o 
   3   4   7      239.95      235.35     21.57 o 
   4   4   7       74.79       70.97     15.49 o 
   5   4   7       23.88       26.86     14.36 o 
  -5   5   7       52.58       40.36     32.05 o 
  -4   5   7      439.45      462.24     34.35 o 
  -3   5   7      147.02      123.53     17.49 o 
  -2   5   7      770.18      771.76     62.70 o 
  -1   5   7     2171.53     2417.36    176.83 o 
   0   5   7      346.36      293.88     22.50 o 
   1   5   7     2498.74     2478.23    150.48 o 
   2   5   7      686.57      711.39     53.22 o 
   3   5   7      145.22      158.97     15.06 o 
   4   5   7      363.93      377.71     42.47 o 
   5   5   7       55.35       44.03     16.80 o 
  -5   6   7        7.86        1.58     15.41 o 
  -4   6   7      108.77      123.44     17.25 o 
  -3   6   7       50.00       26.45     11.40 o 
  -2   6   7      485.47      456.29     47.92 o 
  -1   6   7      102.74       83.00      8.74 o 
   0   6   7      615.86      698.93     46.12 o 
   1   6   7      141.79       98.62     12.90 o 
   2   6   7      618.55      602.88     35.37 o 
   3   6   7       85.54       73.45     10.78 o 
   4   6   7      101.85       91.53     27.97 o 
   5   6   7        6.96        8.72     39.06 o 
  -5   7   7        2.09        4.75     19.11 o 
  -4   7   7       18.23        0.81     13.70 o 
  -3   7   7       44.77       57.42     18.38 o 
  -2   7   7      214.02      208.60     17.80 o 
  -1   7   7     1116.78     1036.87     71.54 o 
   0   7   7      154.41      166.30     14.00 o 
   1   7   7     1187.97     1143.16     80.74 o 
   2   7   7      222.76      238.07     26.97 o 
   3   7   7       68.95       38.58     13.73 o 
   4   7   7       24.63       23.46     15.03 o 
   5   7   7        1.37      -18.28     42.86 o 
  -4   8   7      240.67      210.60     29.04 o 
  -3   8   7      459.05      446.53     44.72 o 
  -2   8   7      589.62      564.25     38.30 o 
  -1   8   7      764.36      705.05     43.73 o 
   0   8   7      145.92      143.72     12.57 o 
   1   8   7      761.97      693.33     55.58 o 
   2   8   7      522.86      535.03     35.92 o 
   3   8   7      481.34      520.68     42.57 o 
   4   8   7      220.93      257.48     28.28 o 
  -4   9   7       77.93       75.87     19.46 o 
  -3   9   7      220.05      240.09     26.96 o 
  -2   9   7      125.46      129.94     10.83 o 
  -1   9   7      545.35      509.20     35.09 o 
   0   9   7      491.29      487.73     33.84 o 
   1   9   7      514.71      498.16     34.84 o 
   2   9   7      100.91      126.75     21.19 o 
   3   9   7      245.81      275.34     24.44 o 
   4   9   7       70.64      119.65     32.59 o 
  -4  10   7       63.83       52.27     18.24 o 
  -3  10   7      156.77      188.36     17.06 o 
  -2  10   7      170.87      165.94     15.69 o 
  -1  10   7      532.30      423.37     28.64 o 
   0  10   7      225.72      192.12     23.33 o 
   1  10   7      509.42      487.17     36.00 o 
   2  10   7      205.27      222.93     24.82 o 
   3  10   7      133.61      151.43     22.33 o 
   4  10   7       69.17       76.79     30.80 o 
  -4  11   7       31.23       17.01     18.11 o 
  -3  11   7      254.89      276.73     25.69 o 
  -2  11   7      260.55      268.13     20.43 o 
  -1  11   7     1187.10     1057.97     71.13 o 
   0  11   7     1789.20     1581.77    117.00 o 
   1  11   7     1119.60     1200.68    105.87 o 
   2  11   7      258.66      261.73     22.03 o 
   3  11   7      196.32      115.63     50.00 o 
   4  11   7       40.14       38.84     33.04 o 
  -3  12   7        9.52        1.68     10.83 o 
  -2  12   7      140.93      163.64     15.16 o 
  -1  12   7      210.15      179.28     19.80 o 
   0  12   7       28.61       23.17      9.34 o 
   1  12   7      221.27      192.07     20.61 o 
   2  12   7      140.32      163.53     18.07 o 
   3  12   7       24.13       43.75     30.80 o 
  -3  13   7       38.20       56.62     13.48 o 
  -2  13   7       90.12      108.70     12.57 o 
  -1  13   7      258.06      268.07     27.95 o 
   0  13   7       16.14        1.83     10.00 o 
   1  13   7      291.66      286.90     39.81 o 
   2  13   7       83.44       85.33     17.24 o 
   3  13   7       61.71       27.23     36.16 o 
  -3  14   7       74.58       94.25     22.04 o 
  -2  14   7       52.24       50.58     12.60 o 
  -1  14   7       97.09       99.61     12.68 o 
   0  14   7        6.24       -0.07     10.28 o 
   1  14   7       97.91       98.88     16.85 o 
   2  14   7       41.27       30.43     32.14 o 
   3  14   7       69.16       56.25     38.39 o 
  -2  15   7       25.41       29.47     13.74 o 
  -1  15   7       86.38      117.57     16.15 o 
   0  15   7      189.95      176.47     25.59 o 
   1  15   7       91.53       71.69     24.35 o 
   2  15   7       18.95       24.38     12.92 o 
  -1  16   7       36.40       54.85     18.01 o 
   0  16   7       86.95       70.91     15.91 o 
   1  16   7       49.14       60.76     15.61 o 
   0   0   8    18985.44    17800.58   1221.63 o 
   1   0   8      413.76      405.08     23.09 o 
   2   0   8     4135.22     4371.63    282.23 o 
   3   0   8      589.30      611.60     42.80 o 
   4   0   8        1.27       -5.16      8.26 o 
   5   0   8        9.34       21.13     15.00 o 
  -5   1   8       38.55       46.24     19.21 o 
  -4   1   8       48.87       26.49      9.71 o 
  -3   1   8      921.38      882.83     65.31 o 
  -2   1   8     1631.13     1524.17    108.86 o 
  -1   1   8     2748.29     2751.90    138.18 o 
   0   1   8     1407.95     1358.02     63.57 o 
   1   1   8     2442.29     2485.24    158.76 o 
   2   1   8     1481.13     1460.90     98.50 o 
   3   1   8      956.47     1068.85     73.35 o 
   4   1   8       49.03       44.11     10.85 o 
   5   1   8       43.85       36.10     15.54 o 
  -5   2   8       15.14       26.47     27.96 o 
  -4   2   8       21.33        5.59      8.78 o 
  -3   2   8      332.18      298.78     22.70 o 
  -2   2   8     1010.67     1010.19     77.52 o 
  -1   2   8      107.56       80.79     11.60 o 
   0   2   8     5547.06     5579.38    289.77 o 
   1   2   8      134.18      121.92      6.89 o 
   2   2   8     1027.11     1058.73     70.99 o 
   3   2   8      317.54      315.84     36.05 o 
   4   2   8       21.67       29.40     11.27 o 
   5   2   8       12.55       25.81     19.15 o 
  -5   3   8      179.55      138.02     26.55 o 
  -4   3   8       47.31       36.43      8.90 o 
  -3   3   8     1169.58     1080.53     79.96 o 
  -2   3   8      729.94      691.39     60.59 o 
  -1   3   8      419.53      394.99     26.28 o 
   0   3   8     4297.29     4531.89    294.52 o 
   1   3   8      331.85      329.61     20.26 o 
   2   3   8      779.35      802.43     47.92 o 
   3   3   8     1139.17     1082.51     91.35 o 
   4   3   8       51.50       57.78     12.57 o 
   5   3   8      177.68      156.46     26.89 o 
  -5   4   8        2.78      -10.52     18.46 o 
  -4   4   8      153.58      146.57     18.95 o 
  -3   4   8       38.40       27.28     12.96 o 
  -2   4   8     1269.28     1285.58    108.55 o 
  -1   4   8      217.09      214.34     14.19 o 
   0   4   8     3642.39     3567.77    212.97 o 
   1   4   8      193.49      195.65     14.04 o 
   2   4   8     1381.00     1345.97    102.77 o 
   3   4   8       54.81       73.93     15.61 o 
   4   4   8      155.58      156.61     21.75 o 
   5   4   8        1.89        6.45     19.91 o 
  -5   5   8       33.45       37.62     19.24 o 
  -4   5   8        6.15       12.40      9.15 o 
  -3   5   8      771.64      761.26     66.80 o 
  -2   5   8      447.45      412.70     35.37 o 
  -1   5   8      139.50      136.71     21.22 o 
   0   5   8      153.55      128.91      9.84 o 
   1   5   8       68.46       80.32     11.28 o 
   2   5   8      389.22      363.18     29.62 o 
   3   5   8      852.90      885.91     84.11 o 
   4   5   8        5.50        4.18     11.33 o 
   5   5   8       35.99       35.95     23.26 o 
  -5   6   8       13.40       20.44     19.01 o 
  -4   6   8      151.48      145.38     19.03 o 
  -3   6   8        7.61       -0.99     11.43 o 
  -2   6   8      930.52      928.65     70.91 o 
  -1   6   8      204.55      214.81     14.19 o 
   0   6   8     8810.06     8635.09    706.73 o 
   1   6   8      152.22      133.75     12.68 o 
   2   6   8      973.34      961.28     67.00 o 
   3   6   8       16.74       -0.16      9.21 o 
   4   6   8      151.05      138.86     28.94 o 
   5   6   8       12.98       12.25     21.11 o 
  -5   7   8       66.52       50.44     40.20 o 
  -4   7   8        5.65        5.70     14.13 o 
  -3   7   8      969.89      906.99     78.07 o 
  -2   7   8      251.16      230.12     20.19 o 
  -1   7   8     1499.56     1360.55    100.02 o 
   0   7   8      448.54      475.75     35.62 o 
   1   7   8     1502.97     1371.52    100.05 o 
   2   7   8      276.65      256.19     29.16 o 
   3   7   8      847.08      908.11     76.01 o 
   4   7   8        4.04        9.91     14.00 o 
   5   7   8       63.13       48.56     24.28 o 
  -4   8   8        1.59       -7.61     16.08 o 
  -3   8   8      159.31      134.41     17.29 o 
  -2   8   8      963.94      923.94     61.75 o 
  -1   8   8      286.71      263.66     23.23 o 
   0   8   8     2387.97     2359.31    170.45 o 
   1   8   8      366.04      350.11     31.57 o 
   2   8   8      793.08      870.30     75.66 o 
   3   8   8      142.49      122.24     31.70 o 
   4   8   8        0.79       14.00     18.87 o 
  -4   9   8       41.23       38.51     18.25 o 
  -3   9   8      271.26      285.95     26.18 o 
  -2   9   8       51.72       43.23      9.97 o 
  -1   9   8       31.55        7.17     10.42 o 
   0   9   8       55.65       59.40      8.54 o 
   1   9   8       14.45       22.97      9.29 o 
   2   9   8       19.10       32.23      7.11 o 
   3   9   8      251.03      230.41     22.33 o 
   4   9   8       37.02       74.11     30.36 o 
  -4  10   8        9.28       11.82     18.36 o 
  -3  10   8      193.60      190.59     18.44 o 
  -2  10   8      588.27      573.99     43.96 o 
  -1  10   8      337.80      274.76     20.36 o 
   0  10   8      266.91      220.40     18.77 o 
   1  10   8      399.72      358.73     42.79 o 
   2  10   8      760.00      753.39     60.43 o 
   3  10   8      199.68      211.34     33.98 o 
   4  10   8        8.89       16.07     29.47 o 
  -4  11   8        6.11        9.78     19.28 o 
  -3  11   8       58.43       80.15     17.46 o 
  -2  11   8      254.66      284.98     22.46 o 
  -1  11   8      138.59      124.60     17.24 o 
   0  11   8      444.82      410.67     35.87 o 
   1  11   8       97.22       97.31     12.61 o 
   2  11   8      250.43      297.24     27.87 o 
   3  11   8       79.03       54.91     33.04 o 
   4  11   8        5.76       55.81     33.93 o 
  -3  12   8       13.74       15.70     11.82 o 
  -2  12   8      276.33      262.40     20.58 o 
  -1  12   8      255.70      257.09     17.64 o 
   0  12   8     1547.22     1401.02    105.46 o 
   1  12   8      187.06      175.09     25.87 o 
   2  12   8      252.22      271.51     28.74 o 
   3  12   8       14.44       -1.79     30.36 o 
  -3  13   8       80.39      109.09     16.63 o 
  -2  13   8       75.83       83.11     12.78 o 
  -1  13   8       65.26       45.73     10.25 o 
   0  13   8       26.20        7.02      9.90 o 
   1  13   8       50.75       33.76      9.88 o 
   2  13   8       82.81       69.14     11.59 o 
   3  13   8       82.26       74.56     35.72 o 
  -2  14   8      112.14      117.68     15.41 o 
  -1  14   8       55.34       50.32     11.09 o 
   0  14   8       97.30      110.38     14.48 o 
   1  14   8       61.12       36.15     17.05 o 
   2  14   8      105.51       71.54     15.19 o 
  -2  15   8       35.33       19.15     13.73 o 
  -1  15   8       13.67       12.99     11.88 o 
   0  15   8        8.52        6.31     11.55 o 
   1  15   8        8.57      -17.88     12.49 o 
   2  15   8       38.92       17.79     12.80 o 
  -1  16   8       84.65       72.45     17.12 o 
   0  16   8      111.43      108.57     24.22 o 
   1  16   8       92.12       90.74     16.82 o 
   1   0   9     3126.57     2895.98    170.16 o 
   2   0   9     7546.16     7660.89    496.06 o 
   3   0   9      179.47      157.98     14.90 o 
   4   0   9      581.19      589.45     52.29 o 
   5   0   9       28.42       19.86     16.46 o 
  -5   1   9       25.44       40.79     21.58 o 
  -4   1   9       67.45       71.68     11.20 o 
  -3   1   9      487.14      449.97     35.27 o 
  -2   1   9     2997.02     2780.68    243.18 o 
  -1   1   9     7603.54     7345.96    401.58 o 
   0   1   9      192.68      201.61     10.09 o 
   1   1   9     7640.52     7097.15    409.19 o 
   2   1   9     3132.39     3079.55    200.35 o 
   3   1   9      451.35      492.17     33.33 o 
   4   1   9       77.13       76.72      9.86 o 
   5   1   9       34.76       28.19     20.92 o 
  -5   2   9        7.41      -22.01     20.59 o 
  -4   2   9      308.15      289.44     23.23 o 
  -3   2   9       21.56       15.91      6.72 o 
  -2   2   9      779.92      728.83     58.80 o 
  -1   2   9      321.25      364.69     23.75 o 
   0   2   9     1191.63     1180.07     65.61 o 
   1   2   9      352.03      360.65     19.95 o 
   2   2   9      611.08      684.23     46.10 o 
   3   2   9       21.23       28.92      7.08 o 
   4   2   9      285.57      298.02     24.35 o 
   5   2   9        8.89       -7.17     17.93 o 
  -5   3   9       87.58       70.37     30.01 o 
  -4   3   9        6.66        3.46      9.47 o 
  -3   3   9      268.83      247.02     18.32 o 
  -2   3   9      292.52      293.34     23.07 o 
  -1   3   9     1869.35     1833.44    147.02 o 
   0   3   9      220.13      251.24     14.36 o 
   1   3   9     1993.21     2026.54    131.97 o 
   2   3   9      243.48      254.87     18.36 o 
   3   3   9      239.28      232.09     22.49 o 
   4   3   9        5.37        0.44     11.64 o 
   5   3   9       80.88       79.68     21.83 o 
  -5   4   9        0.19       14.80     18.88 o 
  -4   4   9      326.90      298.50     27.82 o 
  -3   4   9       88.42       98.69     15.35 o 
  -2   4   9      856.64      802.63     61.27 o 
  -1   4   9      480.95      528.37     35.32 o 
   0   4   9       93.46       92.62      7.80 o 
   1   4   9      455.65      499.53     34.25 o 
   2   4   9      862.20      863.19     53.59 o 
   3   4   9      117.90      128.96     13.55 o 
   4   4   9      337.94      375.76     47.23 o 
   5   4   9        0.40       -5.98     19.98 o 
  -5   5   9        0.84        3.17     18.86 o 
  -4   5   9       73.40       67.74     16.69 o 
  -3   5   9      263.68      233.94     25.67 o 
  -2   5   9      270.39      252.75     18.95 o 
  -1   5   9     7965.70     7853.28    570.18 o 
   0   5   9       88.88       87.06      7.79 o 
   1   5   9     8080.81     7962.42    646.14 o 
   2   5   9      215.03      218.15     16.33 o 
   3   5   9      292.85      286.01     35.79 o 
   4   5   9       68.99       73.02     13.35 o 
   5   5   9        2.08       20.62     19.41 o 
  -5   6   9        4.08       11.91     19.54 o 
  -4   6   9      232.12      223.15     33.51 o 
  -3   6   9      292.19      277.24     29.19 o 
  -2   6   9      991.18      949.59     73.73 o 
  -1   6   9      124.65      118.64     10.87 o 
   0   6   9       11.09        8.13      9.83 o 
   1   6   9      117.54      113.71     12.53 o 
   2   6   9      896.41      869.91     58.79 o 
   3   6   9      321.56      368.60     48.20 o 
   4   6   9      249.52      266.98     38.66 o 
   5   6   9        3.35       -5.85     19.49 o 
  -4   7   9        2.76       -4.98     25.38 o 
  -3   7   9      178.12      160.21     18.98 o 
  -2   7   9      348.30      338.65     25.33 o 
  -1   7   9     2138.51     2011.38    140.84 o 
   0   7   9      845.88      848.30     60.78 o 
   1   7   9     2040.06     1899.51    140.74 o 
   2   7   9      350.35      310.29     27.95 o 
   3   7   9      162.95      156.07     23.77 o 
   4   7   9        2.56       -6.99     13.95 o 
  -4   8   9      129.75      138.25     21.03 o 
  -3   8   9       88.52       74.09     14.21 o 
  -2   8   9     1332.04     1239.90     94.77 o 
  -1   8   9      243.26      266.64     27.29 o 
   0   8   9       25.52       16.47      5.99 o 
   1   8   9      302.29      320.12     23.80 o 
   2   8   9     1559.49     1320.82    105.14 o 
   3   8   9       51.48       44.12     12.49 o 
   4   8   9      129.23       89.23     27.27 o 
  -4   9   9        4.26       13.16     18.00 o 
  -3   9   9       97.09      116.47     17.93 o 
  -2   9   9       12.85       15.67      7.53 o 
  -1   9   9     1345.59     1140.39     75.49 o 
   0   9   9        4.37        4.49      6.72 o 
   1   9   9     1281.93     1123.48     92.70 o 
   2   9   9       10.15        8.15      9.09 o 
   3   9   9       94.09      125.56     18.28 o 
   4   9   9        4.77      -25.89     27.68 o 
  -4  10   9      152.51      167.30     25.98 o 
  -3  10   9       84.04       78.25     12.46 o 
  -2  10   9      327.09      294.44     24.66 o 
  -1  10   9       71.81       60.30     11.81 o 
   0  10   9      177.04      120.00     16.14 o 
   1  10   9       76.16       81.50     12.55 o 
   2  10   9      265.80      260.84     37.02 o 
   3  10   9       76.53       71.99     21.45 o 
   4  10   9      135.58      205.37     46.43 o 
  -4  11   9        4.24       -1.80     22.10 o 
  -3  11   9       79.49       96.51     14.05 o 
  -2  11   9       30.23       17.26      9.40 o 
  -1  11   9      266.51      256.37     29.34 o 
   0  11   9       96.86       85.13     15.41 o 
   1  11   9      244.02      254.07     34.64 o 
   2  11   9       48.36       44.48     19.70 o 
   3  11   9       83.42       52.23     32.14 o 
   4  11   9        3.74       -0.45     33.04 o 
  -3  12   9       41.54       55.24     12.73 o 
  -2  12   9      102.34      114.04     20.10 o 
  -1  12   9       91.61       77.37     16.26 o 
   0  12   9       82.93       86.41     23.82 o 
   1  12   9       65.98       48.02     11.64 o 
   2  12   9       97.92       95.87     19.28 o 
   3  12   9       48.60       41.52     31.25 o 
  -3  13   9       12.50       22.58     12.06 o 
  -2  13   9       78.32       86.59     12.55 o 
  -1  13   9      354.08      351.21     27.32 o 
   0  13   9      293.72      217.70     32.35 o 
   1  13   9      381.62      406.28     60.20 o 
   2  13   9       60.44       54.99     17.13 o 
   3  13   9        6.06      -26.56     18.11 o 
  -2  14   9       19.94        1.09     12.40 o 
  -1  14   9       39.92       32.06     10.55 o 
   0  14   9       21.91       28.71     11.67 o 
   1  14   9       45.86       27.76     12.87 o 
   2  14   9       23.98       29.68     12.03 o 
  -2  15   9       49.76       55.64     14.61 o 
  -1  15   9      233.31      243.55     22.96 o 
   0  15   9       69.61       45.45     12.22 o 
   1  15   9      239.78      260.64     54.17 o 
   2  15   9       53.14       22.58     19.47 o 
  -1  16   9       24.07        1.41     14.90 o 
   0  16   9        0.19        1.27     16.19 o 
   1  16   9       27.32       45.59     14.60 o 
   0   0  10     2347.07     2364.74    163.67 o 
   1   0  10      518.41      521.95     29.86 o 
   2   0  10       45.28       50.42      7.68 o 
   3   0  10       51.71       51.78      8.30 o 
   4   0  10       47.31       46.43     10.40 o 
   5   0  10        7.14       42.41     28.32 o 
  -5   1  10       45.95       32.03     27.42 o 
  -4   1  10        5.54       -2.38     11.11 o 
  -3   1  10      153.40      148.02     14.98 o 
  -2   1  10     4506.05     4316.60    332.11 o 
  -1   1  10      109.53      136.42     12.91 o 
   0   1  10     1282.05     1294.04     61.93 o 
   1   1  10      100.34      113.57      7.63 o 
   2   1  10     4151.33     4549.83    289.61 o 
   3   1  10      228.32      217.61     14.27 o 
   4   1  10        4.95        8.68     10.32 o 
   5   1  10       44.69       11.52     36.39 o 
  -5   2  10       40.84       29.36     25.70 o 
  -4   2  10        2.73       -2.87      8.75 o 
  -3   2  10      281.07      246.27     18.58 o 
  -2   2  10     1581.10     1582.07    137.43 o 
  -1   2  10     1134.48     1271.98     79.08 o 
   0   2  10     3161.74     3264.82    181.72 o 
   1   2  10     1099.13     1219.24     70.36 o 
   2   2  10     1715.44     1759.74    103.83 o 
   3   2  10      281.05      329.01     21.77 o 
   4   2  10        2.62       12.76      9.99 o 
   5   2  10       40.44       20.92     28.95 o 
  -5   3  10       36.32       11.19     19.35 o 
  -4   3  10      131.99      124.67     13.78 o 
  -3   3  10     1452.23     1321.47     97.96 o 
  -2   3  10      385.86      382.11     27.66 o 
  -1   3  10     1440.46     1479.19    104.22 o 
   0   3  10     2771.27     2784.89    165.56 o 
   1   3  10     1484.57     1479.62     98.84 o 
   2   3  10      293.20      294.72     21.86 o 
   3   3  10     1569.51     1503.04    144.99 o 
   4   3  10      136.26      131.97     17.38 o 
   5   3  10       33.12       22.59     21.35 o 
  -5   4  10        2.70       20.85     19.41 o 
  -4   4  10       28.02       24.44     16.44 o 
  -3   4  10      430.26      368.31     40.01 o 
  -2   4  10      618.82      581.00     53.98 o 
  -1   4  10      264.02      305.06     29.41 o 
   0   4  10     5472.90     5853.05    351.43 o 
   1   4  10      243.59      281.79     20.41 o 
   2   4  10      574.56      537.63     35.48 o 
   3   4  10      481.60      527.23     34.47 o 
   4   4  10       32.81       46.92     10.81 o 
   5   4  10        3.86       29.84     25.03 o 
  -5   5  10       53.60       59.36     20.34 o 
  -4   5  10        4.44       -0.82     15.14 o 
  -3   5  10      645.99      572.31     57.88 o 
  -2   5  10      680.49      541.51     52.34 o 
  -1   5  10      655.84      560.99     43.63 o 
   0   5  10     2877.37     3311.44    272.96 o 
   1   5  10      648.82      607.83     43.49 o 
   2   5  10      729.60      716.91     41.84 o 
   3   5  10      556.07      565.08     42.14 o 
   4   5  10        5.70       15.67     11.93 o 
   5   5  10       56.26      -16.97     31.38 o 
  -5   6  10       21.78        6.67     19.34 o 
  -4   6  10       13.54        0.53     13.70 o 
  -3   6  10      153.99      157.57     18.48 o 
  -2   6  10      915.58      849.19     58.22 o 
  -1   6  10      118.16      125.20     12.47 o 
   0   6  10     1202.86     1306.76     95.63 o 
   1   6  10      155.70      158.44     12.71 o 
   2   6  10      756.18      709.11     47.36 o 
   3   6  10      129.95      143.99     14.68 o 
   4   6  10       12.40       26.47     20.92 o 
   5   6  10       18.44        6.61     19.79 o 
  -4   7  10       27.10       58.18     16.61 o 
  -3   7  10       93.35       80.97     16.54 o 
  -2   7  10      167.72      151.72     16.33 o 
  -1   7  10       94.73       63.96      9.58 o 
   0   7  10      283.68      282.37     25.04 o 
   1   7  10      126.61      118.72     11.33 o 
   2   7  10      268.78      238.21     27.82 o 
   3   7  10      117.92      100.58     16.14 o 
   4   7  10       28.51        5.63     14.95 o 
  -4   8  10       13.62        0.42     25.05 o 
  -3   8  10       74.54       51.26     14.20 o 
  -2   8  10      704.67      686.43     54.43 o 
  -1   8  10      594.74      612.78     47.45 o 
   0   8  10      920.21      880.83     63.31 o 
   1   8  10      646.84      563.41     54.24 o 
   2   8  10      846.97      758.70     59.61 o 
   3   8  10       80.56       70.91     11.81 o 
   4   8  10       10.27       18.27     17.40 o 
  -4   9  10       35.08       58.33     19.19 o 
  -3   9  10      225.96      213.22     25.10 o 
  -2   9  10      571.41      495.97     43.46 o 
  -1   9  10       34.84       33.69     11.34 o 
   0   9  10      719.87      806.55     59.51 o 
   1   9  10       71.49       60.73      8.49 o 
   2   9  10      526.42      480.63     59.67 o 
   3   9  10      271.88      252.94     36.28 o 
   4   9  10       30.05       18.30     30.36 o 
  -4  10  10        0.82       11.22     18.62 o 
  -3  10  10       36.50       33.79     16.90 o 
  -2  10  10      134.56      137.54     13.73 o 
  -1  10  10      366.76      340.27     36.84 o 
   0  10  10      809.56      713.07     70.11 o 
   1  10  10      343.99      322.05     37.47 o 
   2  10  10       98.77       79.59     13.90 o 
   3  10  10       25.21        7.79     22.10 o 
   4  10  10        0.10       13.39     32.14 o 
  -3  11  10      131.96      120.63     15.85 o 
  -2  11  10      352.07      307.19     23.64 o 
  -1  11  10      193.01      171.15     19.57 o 
   0  11  10      184.43      184.95     17.52 o 
   1  11  10      191.38      189.76     24.39 o 
   2  11  10      353.28      309.15     31.58 o 
   3  11  10      100.58      101.47     34.60 o 
  -3  12  10       85.21       95.79     21.01 o 
  -2  12  10      150.02      143.25     14.94 o 
  -1  12  10       83.33       87.08     12.16 o 
   0  12  10      533.60      471.55     68.23 o 
   1  12  10       55.76       41.53      9.97 o 
   2  12  10      154.12      172.04     24.16 o 
   3  12  10       98.96       93.72     21.56 o 
  -3  13  10       53.78       52.54     13.31 o 
  -2  13  10       83.81       93.25     12.27 o 
  -1  13  10       19.76        5.71     11.06 o 
   0  13  10       15.40       22.47     12.26 o 
   1  13  10       16.31       37.94     11.76 o 
   2  13  10       65.97       26.77     12.25 o 
   3  13  10       70.14       69.07     20.36 o 
  -2  14  10       60.49       44.98     14.00 o 
  -1  14  10      221.70      192.80     17.05 o 
   0  14  10      120.45      127.79     17.76 o 
   1  14  10      235.73      198.39     55.81 o 
   2  14  10       49.38       36.25     12.06 o 
  -1  15  10        8.18       15.24     11.91 o 
   0  15  10       69.07       48.46     14.70 o 
   1  15  10       15.54       22.59     12.92 o 
   0  16  10       67.69       69.83     15.26 o 
   1   0  11       21.39       39.07      4.60 o 
   2   0  11      676.14      704.14     52.33 o 
   3   0  11      330.08      301.41     28.58 o 
   4   0  11       25.69       20.43      9.22 o 
   5   0  11        8.12       58.78     30.78 o 
  -5   1  11        6.53       14.90     28.45 o 
  -4   1  11      146.11      132.40     13.56 o 
  -3   1  11        5.53        8.30      7.69 o 
  -2   1  11      973.66      991.74     65.51 o 
  -1   1  11      390.41      311.76     26.04 o 
   0   1  11      380.55      399.70     20.36 o 
   1   1  11      679.12      622.65     50.38 o 
   2   1  11      785.61      811.83     60.81 o 
   3   1  11        0.33        3.33      5.44 o 
   4   1  11      127.24      111.70     15.24 o 
   5   1  11        7.48       10.02     28.62 o 
  -5   2  11       11.15       64.52     38.39 o 
  -4   2  11      148.14      109.34     13.63 o 
  -3   2  11      105.02      109.44     10.24 o 
  -2   2  11      475.22      469.50     40.64 o 
  -1   2  11     2890.35     3036.22    212.46 o 
   0   2  11      582.03      590.76     32.27 o 
   1   2  11     2877.84     3055.28    185.34 o 
   2   2  11      485.83      470.73     28.76 o 
   3   2  11       62.94       69.02      9.54 o 
   4   2  11      128.77      160.95     23.01 o 
   5   2  11       11.28        7.54     31.37 o 
  -5   3  11        4.05       18.05     20.40 o 
  -4   3  11      134.69      125.43     21.30 o 
  -3   3  11      504.62      499.42     45.24 o 
  -2   3  11      510.55      558.24     66.76 o 
  -1   3  11     2209.21     2209.96    171.36 o 
   0   3  11       92.37      107.39      7.90 o 
   1   3  11     2053.93     2080.96    140.59 o 
   2   3  11      575.99      612.59     38.49 o 
   3   3  11      500.58      532.49     36.96 o 
   4   3  11      185.80      178.45     16.56 o 
   5   3  11        2.72       11.43     31.69 o 
  -5   4  11        0.11       -4.41     19.06 o 
  -4   4  11      167.59      129.01     23.15 o 
  -3   4  11      495.86      478.59     42.98 o 
  -2   4  11      163.12      168.11     14.96 o 
  -1   4  11     1244.35     1332.85    109.33 o 
   0   4  11      449.16      513.78     37.86 o 
   1   4  11     1416.96     1401.91     92.56 o 
   2   4  11      142.89      141.64     11.62 o 
   3   4  11      510.77      508.21     35.30 o 
   4   4  11      171.19      170.35     15.74 o 
   5   4  11        0.67        3.71     21.44 o 
  -5   5  11        0.30       32.40     20.11 o 
  -4   5  11      120.24      136.82     43.72 o 
  -3   5  11       53.67       55.77     18.13 o 
  -2   5  11      352.46      305.72     30.89 o 
  -1   5  11      958.99      906.54     82.45 o 
   0   5  11     2741.54     3123.27    255.35 o 
   1   5  11     1012.53     1109.79     78.49 o 
   2   5  11      440.93      462.15     33.18 o 
   3   5  11       87.97      101.43     11.96 o 
   4   5  11      106.38      116.72     13.32 o 
   5   5  11        0.74       26.17     32.04 o 
  -4   6  11       56.68       67.47     18.06 o 
  -3   6  11       32.06       22.70     17.45 o 
  -2   6  11       79.13       74.01      9.23 o 
  -1   6  11      686.63      746.66     48.79 o 
   0   6  11     1321.16     1601.81    156.03 o 
   1   6  11      532.56      601.90     51.71 o 
   2   6  11       60.84       49.99      7.66 o 
   3   6  11       11.38       21.00      8.93 o 
   4   6  11       47.08       48.83     12.49 o 
  -4   7  11      135.13      136.90     20.27 o 
  -3   7  11       71.37       64.91     15.85 o 
  -2   7  11      286.12      257.71     22.29 o 
  -1   7  11      638.06      611.91     55.21 o 
   0   7  11        3.65       12.31      8.13 o 
   1   7  11      611.08      677.68     55.03 o 
   2   7  11      233.73      246.87     17.64 o 
   3   7  11       52.73       41.83     10.03 o 
   4   7  11      116.07       94.01     16.18 o 
  -4   8  11       76.39       86.90     21.53 o 
  -3   8  11       87.59       91.08     23.78 o 
  -2   8  11      308.93      331.82     24.22 o 
  -1   8  11      275.51      285.71     24.86 o 
   0   8  11       91.17       94.75     10.74 o 
   1   8  11      317.62      274.09     31.73 o 
   2   8  11      283.00      275.48     25.39 o 
   3   8  11      102.67       71.73     17.07 o 
   4   8  11       89.39       78.04     15.93 o 
  -4   9  11       18.86        1.27     17.70 o 
  -3   9  11       66.02       50.74     16.14 o 
  -2   9  11      295.56      339.42     34.85 o 
  -1   9  11      502.12      506.06     44.31 o 
   0   9  11      196.95      184.69     16.44 o 
   1   9  11      542.03      530.58     49.09 o 
   2   9  11      340.46      314.98     29.49 o 
   3   9  11       88.73       84.29     13.65 o 
   4   9  11       21.33      -11.83     26.34 o 
  -4  10  11       23.69       61.42     20.35 o 
  -3  10  11      104.06       79.77     18.83 o 
  -2  10  11      208.22      193.82     23.26 o 
  -1  10  11     1078.01      914.18    114.67 o 
   0  10  11      233.90      231.20     35.61 o 
   1  10  11     1039.65      998.49    100.43 o 
   2  10  11      220.33      192.06     22.27 o 
   3  10  11      107.93       85.22     22.10 o 
   4  10  11       18.23       38.60     27.23 o 
  -3  11  11      137.19      125.29     16.76 o 
  -2  11  11      103.04      104.65     13.86 o 
  -1  11  11       21.20       27.24     10.45 o 
   0  11  11       55.86       38.29      9.83 o 
   1  11  11       43.67       44.60     11.11 o 
   2  11  11      110.94      111.98     19.53 o 
   3  11  11      124.56      133.34     23.15 o 
  -3  12  11       41.89       29.34     20.04 o 
  -2  12  11       67.41       61.89     12.38 o 
  -1  12  11       43.94       59.04     11.70 o 
   0  12  11       59.54       33.90     14.42 o 
   1  12  11       56.21       60.74     10.81 o 
   2  12  11       48.60       52.78     14.17 o 
   3  12  11       33.58       -7.12     22.77 o 
  -3  13  11       27.17       39.03     15.01 o 
  -2  13  11       61.30       52.06     13.28 o 
  -1  13  11      148.80      141.63     27.74 o 
   0  13  11      434.67      399.24     69.39 o 
   1  13  11      152.15      143.57     17.70 o 
   2  13  11       63.47       47.83     24.78 o 
   3  13  11       30.93       22.26     21.21 o 
  -2  14  11        4.75        7.09     12.89 o 
  -1  14  11      208.36      214.14     19.44 o 
   0  14  11       71.72       64.69     12.85 o 
   1  14  11      213.56      226.92     42.86 o 
   2  14  11        5.76        6.65     16.84 o 
  -1  15  11       92.31       97.16     16.55 o 
   0  15  11      137.55      150.51     38.32 o 
   1  15  11       86.24       99.21     16.18 o 
   0   0  12      392.77      377.78     27.36 o 
   1   0  12     1086.94     1018.53     61.04 o 
   2   0  12      166.93      143.43     12.78 o 
   3   0  12      562.67      528.73     81.84 o 
   4   0  12       12.00       18.75      9.66 o 
   5   0  12       22.08        6.77     29.52 o 
  -5   1  12       19.07       27.04     28.27 o 
  -4   1  12       28.41       19.07      9.49 o 
  -3   1  12      234.93      217.29     19.40 o 
  -2   1  12      572.05      558.74     36.93 o 
  -1   1  12      133.74      161.95     11.38 o 
   0   1  12     2639.00     2667.87    130.75 o 
   1   1  12      139.41      161.33     10.38 o 
   2   1  12      530.33      533.10     41.24 o 
   3   1  12      261.68      275.69     17.77 o 
   4   1  12       27.02       27.77     10.67 o 
   5   1  12       15.56        9.98     35.27 o 
  -5   2  12       49.87       30.65     42.41 o 
  -4   2  12       40.22       15.07     11.79 o 
  -3   2  12     1630.54     1618.48    142.44 o 
  -2   2  12      285.94      271.00     32.62 o 
  -1   2  12      641.96      609.91     38.39 o 
   0   2  12     1388.20     1331.52     76.14 o 
   1   2  12      519.45      503.64     30.93 o 
   2   2  12      227.95      250.13     18.72 o 
   3   2  12     1662.60     1827.92    139.00 o 
   4   2  12       35.28       16.14     23.60 o 
   5   2  12       48.99       44.05     37.28 o 
  -5   3  12        2.58        3.93     19.32 o 
  -4   3  12        3.01       -8.21     15.19 o 
  -3   3  12      147.85      142.01     16.43 o 
  -2   3  12     1082.15     1181.92    121.54 o 
  -1   3  12        3.36        3.51      5.24 o 
   0   3  12     4124.50     4050.73    288.87 o 
   1   3  12        6.90       26.87      7.50 o 
   2   3  12      969.46      992.99     64.33 o 
   3   3  12      105.02      111.82     16.26 o 
   4   3  12        2.84       16.96     13.62 o 
   5   3  12        5.56      -24.75     31.38 o 
  -5   4  12       54.25       72.57     22.63 o 
  -4   4  12       18.60        7.30     21.64 o 
  -3   4  12       21.23       31.16     12.47 o 
  -2   4  12      766.88      892.09     65.05 o 
  -1   4  12      132.52      120.07     13.12 o 
   0   4  12      442.92      447.04     33.46 o 
   1   4  12      153.72      158.49     12.94 o 
   2   4  12      752.17      782.89     52.40 o 
   3   4  12        1.62       -7.82      7.46 o 
   4   4  12       14.26       22.58     10.15 o 
   5   4  12       57.47       41.45     23.11 o 
  -5   5  12       35.84       65.32     22.40 o 
  -4   5  12       12.69        8.09     16.01 o 
  -3   5  12      386.38      378.61     41.75 o 
  -2   5  12      340.50      279.95     27.61 o 
  -1   5  12      444.01      454.00     44.07 o 
   0   5  12     1357.40     1388.84    100.37 o 
   1   5  12      493.23      568.43     40.59 o 
   2   5  12      311.22      274.52     19.39 o 
   3   5  12      398.23      438.01     35.47 o 
   4   5  12        9.67       -2.81      9.80 o 
   5   5  12       33.64       60.81     33.53 o 
  -4   6  12       30.75       24.63     17.12 o 
  -3   6  12      337.10      340.32     44.09 o 
  -2   6  12       32.28       34.23      8.34 o 
  -1   6  12      156.29      153.89     16.82 o 
   0   6  12      529.21      493.48     49.66 o 
   1   6  12      176.84      173.52     14.47 o 
   2   6  12       26.47       28.25      5.83 o 
   3   6  12      342.86      339.28     25.12 o 
   4   6  12       39.24       62.72     12.02 o 
  -4   7  12        0.45       16.34     16.98 o 
  -3   7  12       16.58       18.21     14.43 o 
  -2   7  12      817.73      775.31     65.13 o 
  -1   7  12      258.08      285.53     29.96 o 
   0   7  12     1087.40     1172.96    114.93 o 
   1   7  12      260.15      281.22     22.17 o 
   2   7  12      968.74      903.57     75.90 o 
   3   7  12       17.48       14.71      9.22 o 
   4   7  12        0.14        3.33     13.02 o 
  -4   8  12       29.40       24.08     18.97 o 
  -3   8  12      353.48      374.02     48.11 o 
  -2   8  12      487.77      456.62     55.24 o 
  -1   8  12      228.29      240.55     20.11 o 
   0   8  12      131.00      119.01     14.41 o 
   1   8  12      178.53      167.43     16.55 o 
   2   8  12      511.59      501.53     39.22 o 
   3   8  12      316.44      329.46     30.87 o 
   4   8  12       29.44       40.69     14.83 o 
  -4   9  12       21.58        7.98     18.66 o 
  -3   9  12        3.44        1.00     15.78 o 
  -2   9  12       88.24       71.76     17.49 o 
  -1   9  12      449.74      413.11     31.97 o 
   0   9  12      848.14      783.21     66.60 o 
   1   9  12      397.68      319.05     39.89 o 
   2   9  12      105.89      109.67     16.31 o 
   3   9  12        1.99       -5.67     11.16 o 
   4   9  12       28.02       24.84     18.02 o 
  -4  10  12       48.16       45.48     22.95 o 
  -3  10  12      225.12      211.90     27.98 o 
  -2  10  12       63.31       70.38     15.31 o 
  -1  10  12      329.65      326.90     40.34 o 
   0  10  12       74.31       47.73      9.73 o 
   1  10  12      282.96      304.40     35.21 o 
   2  10  12       32.07       45.08     12.07 o 
   3  10  12      221.95      202.79     32.81 o 
   4  10  12       44.09       43.22     18.57 o 
  -3  11  12       17.77       19.43     12.43 o 
  -2  11  12      376.98      313.75     43.79 o 
  -1  11  12       10.39        7.43     10.19 o 
   0  11  12      630.17      651.09     64.17 o 
   1  11  12       22.13       25.25      8.97 o 
   2  11  12      306.56      252.76     31.66 o 
   3  11  12       16.97       -1.29     16.62 o 
  -3  12  12       56.23       67.28     14.06 o 
  -2  12  12       74.54       79.29     13.37 o 
  -1  12  12       66.18       56.89     12.07 o 
   0  12  12       49.26       39.14     11.16 o 
   1  12  12      103.21       91.20     28.18 o 
   2  12  12       93.06       36.07     15.34 o 
   3  12  12       52.13       74.98     49.11 o 
  -2  13  12       96.00       94.45     13.69 o 
  -1  13  12       99.16       96.45     15.45 o 
   0  13  12      248.89      236.97     37.79 o 
   1  13  12      113.14      112.59     21.49 o 
   2  13  12      115.21       98.71     23.88 o 
  -2  14  12       53.00       63.62     14.19 o 
  -1  14  12       67.87       59.39     12.79 o 
   0  14  12       20.18        0.29     16.95 o 
   1  14  12       49.11       19.72     13.53 o 
   2  14  12       52.21       47.77     25.00 o 
  -1  15  12       51.77       58.59     13.85 o 
   0  15  12      107.45      105.27     17.07 o 
   1  15  12       48.11       58.99     17.06 o 
   1   0  13     4040.90     3918.80    217.88 o 
   2   0  13        0.64       -5.11      5.09 o 
   3   0  13     2136.04     2112.20    155.41 o 
   4   0  13       40.20       31.43     13.31 o 
   5   0  13        5.74      -14.57     32.37 o 
  -5   1  13        0.39      -32.35     49.56 o 
  -4   1  13      290.73      315.29     30.76 o 
  -3   1  13       64.94       63.67      9.47 o 
  -2   1  13      982.81     1013.54     64.10 o 
  -1   1  13      154.87      157.76     11.46 o 
   0   1  13      467.26      469.60     25.16 o 
   1   1  13      154.39      160.91     10.44 o 
   2   1  13      902.20      931.11     71.15 o 
   3   1  13       66.95       78.56      8.77 o 
   4   1  13      299.17      300.95     41.37 o 
   5   1  13        0.30      -41.04     28.26 o 
  -5   2  13        9.18      -12.84     49.78 o 
  -4   2  13        9.38        9.64     15.62 o 
  -3   2  13        7.89        9.79      6.76 o 
  -2   2  13       40.07       42.14     11.34 o 
  -1   2  13     2997.23     3183.95    228.55 o 
   0   2  13      607.31      579.59     35.31 o 
   1   2  13     3125.46     3304.21    199.03 o 
   2   2  13       40.85       41.31      7.19 o 
   3   2  13        4.21        4.16      8.72 o 
   4   2  13       10.41       -1.22     11.88 o 
   5   2  13       12.80       -5.13     29.61 o 
  -5   3  13        5.76        7.01     20.41 o 
  -4   3  13      128.43      107.27     27.60 o 
  -3   3  13       38.33       36.48      8.64 o 
  -2   3  13     1061.69     1148.01    107.08 o 
  -1   3  13       22.77       26.82      6.19 o 
   0   3  13      105.29      118.61      9.91 o 
   1   3  13       20.84       40.44      5.73 o 
   2   3  13     1152.45     1174.80     73.32 o 
   3   3  13       43.61       50.97      8.81 o 
   4   3  13      126.13      127.78     20.69 o 
   5   3  13        4.62      -14.91     31.64 o 
  -4   4  13        1.53        2.46     28.46 o 
  -3   4  13        9.16       14.20     13.02 o 
  -2   4  13      124.60      147.02     13.81 o 
  -1   4  13     2370.18     2688.96    197.60 o 
   0   4  13      125.41      118.76     11.03 o 
   1   4  13     2233.38     2336.53    162.99 o 
   2   4  13      108.71      115.07     10.76 o 
   3   4  13       23.62       41.17      9.12 o 
   4   4  13        1.45       24.70     12.61 o 
  -4   5  13      253.30      229.52     31.46 o 
  -3   5  13      100.60       89.02     16.49 o 
  -2   5  13      307.49      311.12     30.63 o 
  -1   5  13       81.99       86.77     13.17 o 
   0   5  13        0.15       14.01      6.90 o 
   1   5  13       89.07       94.69     10.27 o 
   2   5  13      282.63      290.51     19.12 o 
   3   5  13       75.68       71.84      9.80 o 
   4   5  13      254.20      287.92     28.84 o 
  -4   6  13        0.72       -9.02     17.11 o 
  -3   6  13      171.02      209.05     23.33 o 
  -2   6  13       26.40       14.19      8.74 o 
  -1   6  13     2970.02     2863.06    399.49 o 
   0   6  13       17.84       22.52      8.89 o 
   1   6  13     3062.25     3272.72    236.47 o 
   2   6  13       36.38       38.02      6.25 o 
   3   6  13      155.26      159.50     20.51 o 
   4   6  13        1.05        6.58     11.56 o 
  -4   7  13      122.82       86.75     20.13 o 
  -3   7  13       12.75       45.04     18.91 o 
  -2   7  13      265.66      253.23     23.04 o 
  -1   7  13      228.79      238.44     21.97 o 
   0   7  13        6.86       11.00     17.75 o 
   1   7  13      200.12      210.82     16.36 o 
   2   7  13      233.93      232.26     18.06 o 
   3   7  13       21.66       22.27      9.69 o 
   4   7  13      113.39      128.29     33.70 o 
  -4   8  13        7.65       29.56     18.97 o 
  -3   8  13      134.78      115.07     25.86 o 
  -2   8  13       51.37       48.44     17.05 o 
  -1   8  13      408.34      415.50     31.55 o 
   0   8  13      337.35      366.43     39.27 o 
   1   8  13      279.12      290.69     30.47 o 
   2   8  13       52.01       53.54      8.64 o 
   3   8  13      133.61      132.64     23.85 o 
   4   8  13        7.60       -7.32     13.67 o 
  -4   9  13       67.98       42.85     25.22 o 
  -3   9  13       22.30        5.57     15.84 o 
  -2   9  13      343.37      352.01     41.01 o 
  -1   9  13      217.17      200.22     24.43 o 
   0   9  13        0.79       14.98      8.61 o 
   1   9  13      247.31      228.20     26.44 o 
   2   9  13      333.48      310.61     33.72 o 
   3   9  13       23.21       10.53     11.67 o 
   4   9  13       77.80       68.15     19.70 o 
  -3  10  13       25.56       25.90     18.16 o 
  -2  10  13       22.20       33.55     15.88 o 
  -1  10  13      641.47      626.34     52.67 o 
   0  10  13      256.22      256.24     26.75 o 
   1  10  13      749.96      728.66    112.58 o 
   2  10  13       21.67       29.90     11.46 o 
   3  10  13       33.73       17.18     16.09 o 
  -3  11  13       68.09       81.25     27.15 o 
  -2  11  13      177.08      184.09     27.31 o 
  -1  11  13       43.17       36.13     11.12 o 
   0  11  13       26.51       26.98     16.85 o 
   1  11  13       29.25       28.59     11.84 o 
   2  11  13      181.22      155.53     30.37 o 
   3  11  13       72.20       65.55     20.40 o 
  -3  12  13       40.42       50.97     14.42 o 
  -2  12  13        5.20        9.51     12.42 o 
  -1  12  13      627.57      587.51     96.21 o 
   0  12  13        5.77        0.78     10.49 o 
   1  12  13      571.98      563.17    119.49 o 
   2  12  13        1.20      -16.27     15.14 o 
   3  12  13       33.06       18.95     18.45 o 
  -2  13  13       19.47       29.21     17.07 o 
  -1  13  13       14.37        2.53     11.86 o 
   0  13  13        2.20        9.37     11.48 o 
   1  13  13        9.94        9.48     11.74 o 
   2  13  13       27.98       12.82     17.04 o 
  -2  14  13        1.93       -9.50     13.28 o 
  -1  14  13       53.05       38.78     14.67 o 
   0  14  13       28.69       13.00     12.42 o 
   1  14  13       63.96       76.68     15.55 o 
   2  14  13        0.41       -5.90     22.55 o 
   0  15  13        2.30       -2.27     14.05 o 
   0   0  14     2026.94     2119.45    195.69 o 
   1   0  14     1124.81     1174.83     66.46 o 
   2   0  14        7.16        3.72      6.06 o 
   3   0  14     2431.46     2314.67    190.07 o 
   4   0  14       21.36       27.30     13.92 o 
   5   0  14       33.01       43.25     30.95 o 
  -5   1  14        4.76       -0.21     36.16 o 
  -4   1  14       20.96       16.28     12.61 o 
  -3   1  14      166.31      174.03     19.65 o 
  -2   1  14      872.50      877.60     58.50 o 
  -1   1  14       22.71       13.72      4.79 o 
   0   1  14     2899.51     2824.80    157.59 o 
   1   1  14       20.59       22.50      4.62 o 
   2   1  14      940.68      924.99     61.12 o 
   3   1  14      207.71      207.83     16.01 o 
   4   1  14       19.30        0.48     11.46 o 
   5   1  14        4.65        8.50     37.28 o 
  -5   2  14       28.20        6.86     29.35 o 
  -4   2  14       27.42       -0.12     15.91 o 
  -3   2  14      198.08      190.32     14.15 o 
  -2   2  14      199.12      172.58     24.04 o 
  -1   2  14      345.08      340.89     29.37 o 
   0   2  14      205.07      216.05     15.37 o 
   1   2  14      413.35      451.45     25.99 o 
   2   2  14      255.58      260.08     19.40 o 
   3   2  14      107.96      111.69     12.04 o 
   4   2  14       30.41       25.33     12.93 o 
   5   2  14       36.28       31.57     41.30 o 
  -4   3  14       16.47       14.12     22.69 o 
  -3   3  14       99.09       95.46     12.46 o 
  -2   3  14      279.68      305.40     32.03 o 
  -1   3  14      118.49      137.87     14.32 o 
   0   3  14     1227.07     1248.40     90.90 o 
   1   3  14       96.10      101.98      9.25 o 
   2   3  14      332.23      321.71     22.30 o 
   3   3  14       92.06      108.83     10.57 o 
   4   3  14       18.16       15.52     13.11 o 
  -4   4  14        2.51        2.47     17.26 o 
  -3   4  14      128.83      115.71     18.38 o 
  -2   4  14      543.16      618.06     50.14 o 
  -1   4  14        7.89       -1.24     11.97 o 
   0   4  14      565.65      562.26     47.65 o 
   1   4  14       36.00       42.81      6.41 o 
   2   4  14      581.49      620.70     40.42 o 
   3   4  14      148.49      176.57     19.78 o 
   4   4  14        2.53       -8.63     13.58 o 
  -4   5  14       17.26       11.27     17.75 o 
  -3   5  14      103.38       83.23     17.19 o 
  -2   5  14      800.55      829.52     85.13 o 
  -1   5  14       85.19       86.19     13.52 o 
   0   5  14     1399.18     1467.15    121.42 o 
   1   5  14       75.15       90.59     10.15 o 
   2   5  14      867.67      901.00     70.19 o 
   3   5  14       97.06       75.30     14.02 o 
   4   5  14       15.35       25.15     16.05 o 
  -4   6  14       41.66       73.93     20.98 o 
  -3   6  14      151.80      163.26     23.27 o 
  -2   6  14      433.34      434.38     32.72 o 
  -1   6  14      227.58      250.19     21.41 o 
   0   6  14      340.13      378.67     32.14 o 
   1   6  14      175.84      193.74     18.47 o 
   2   6  14      394.61      423.92     35.39 o 
   3   6  14      187.59      182.34     19.17 o 
   4   6  14       40.51       35.18     13.57 o 
  -4   7  14        4.96       13.03     17.83 o 
  -3   7  14       36.59       54.46     16.00 o 
  -2   7  14      584.22      612.53     75.90 o 
  -1   7  14      920.77     1067.07    128.09 o 
   0   7  14     1360.09     1360.14    134.53 o 
   1   7  14      873.31      953.72     99.59 o 
   2   7  14      447.35      489.16     42.31 o 
   3   7  14       30.86       27.18     10.16 o 
   4   7  14        4.57       -9.79     13.27 o 
  -4   8  14       10.74        2.34     18.52 o 
  -3   8  14      219.77      189.74     34.38 o 
  -2   8  14       24.81       31.47     22.10 o 
  -1   8  14      544.95      506.92     73.71 o 
   0   8  14      206.45      240.36     28.39 o 
   1   8  14      610.01      621.98     45.22 o 
   2   8  14       31.25       42.96      9.70 o 
   3   8  14      227.30      210.43     23.41 o 
   4   8  14        5.44       19.81     13.79 o 
  -4   9  14        9.87        0.72     18.78 o 
  -3   9  14       17.32       21.09     17.09 o 
  -2   9  14      155.71       82.08     22.21 o 
  -1   9  14      137.52      108.20     28.87 o 
   0   9  14      600.21      546.55     76.75 o 
   1   9  14      207.41      167.95     35.23 o 
   2   9  14      146.23      132.98     21.51 o 
   3   9  14       21.32       33.79     13.78 o 
   4   9  14       12.22       13.74     18.53 o 
  -3  10  14      138.68      153.07     24.28 o 
  -2  10  14       96.67       98.69     26.56 o 
  -1  10  14       13.40       31.67     15.52 o 
   0  10  14       61.07       73.59     12.59 o 
   1  10  14       20.89       23.18     12.50 o 
   2  10  14      117.91      124.63     20.12 o 
   3  10  14      151.86      131.72     47.10 o 
  -3  11  14       32.53       26.02     20.03 o 
  -2  11  14      149.12      155.67     23.71 o 
  -1  11  14      133.81      163.49     28.42 o 
   0  11  14      153.25      151.16     17.33 o 
   1  11  14      103.38      103.50     20.04 o 
   2  11  14      184.84      159.42     24.45 o 
   3  11  14       32.71       35.27     28.57 o 
  -3  12  14       44.04       67.11     14.85 o 
  -2  12  14       80.72       79.89     14.82 o 
  -1  12  14       14.34       -3.23     11.66 o 
   0  12  14       88.22       67.50     13.70 o 
   1  12  14       12.69       19.20     13.79 o 
   2  12  14       58.74       65.97     25.45 o 
   3  12  14       33.88       40.80     20.21 o 
  -2  13  14       71.21       64.83     13.69 o 
  -1  13  14       82.40       72.57     14.10 o 
   0  13  14      291.43      215.95     36.44 o 
   1  13  14       87.87       45.73     18.42 o 
   2  13  14       63.70       70.08     25.89 o 
  -1  14  14        1.50      -11.15     13.19 o 
   0  14  14       13.03        3.62     12.61 o 
   1  14  14        4.11       18.45     15.77 o 
   1   0  15      499.50      507.41     31.37 o 
   2   0  15      709.70      712.68     47.62 o 
   3   0  15      231.79      208.98     20.17 o 
   4   0  15       13.65       -3.55     22.88 o 
  -4   1  15       94.32       79.63     34.35 o 
  -3   1  15       24.73       28.44      8.32 o 
  -2   1  15      141.97      137.40     12.91 o 
  -1   1  15      898.15      837.40     48.50 o 
   0   1  15     1601.06     1636.73    118.88 o 
   1   1  15      782.75      758.73     45.98 o 
   2   1  15      105.55      120.52     10.60 o 
   3   1  15       27.36       25.01      7.39 o 
   4   1  15       74.10       80.56     20.37 o 
  -4   2  15       66.98       63.79     26.19 o 
  -3   2  15      595.48      504.86     50.39 o 
  -2   2  15      172.16      181.42     17.00 o 
  -1   2  15      853.31      830.46     65.93 o 
   0   2  15      646.05      600.97     44.75 o 
   1   2  15      759.32      811.96     51.15 o 
   2   2  15      106.61       98.97      9.41 o 
   3   2  15      625.21      545.34     41.20 o 
   4   2  15       63.87       47.69     15.79 o 
  -4   3  15       68.29       51.03     23.08 o 
  -3   3  15       82.34       93.76     17.79 o 
  -2   3  15      402.07      442.51     43.65 o 
  -1   3  15      200.90      195.67     19.34 o 
   0   3  15      332.03      320.12     22.78 o 
   1   3  15      145.01      173.78     13.11 o 
   2   3  15      488.79      473.90     30.20 o 
   3   3  15       75.29      111.51     10.86 o 
   4   3  15       68.57       67.16     18.82 o 
  -4   4  15       84.10       63.63     30.14 o 
  -3   4  15       16.11       15.97     14.91 o 
  -2   4  15      290.64      349.87     34.14 o 
  -1   4  15      609.30      700.65     70.71 o 
   0   4  15      529.64      560.55     48.02 o 
   1   4  15      701.32      772.19     51.49 o 
   2   4  15      357.88      385.86     25.52 o 
   3   4  15       19.54        5.38      7.97 o 
   4   4  15      100.54       85.50     26.03 o 
  -4   5  15       44.37       43.23     19.33 o 
  -3   5  15       43.67       39.06     15.66 o 
  -2   5  15      423.48      445.41     35.98 o 
  -1   5  15     1228.86     1255.34    123.90 o 
   0   5  15      343.05      333.58     29.38 o 
   1   5  15     1233.50     1365.56    100.08 o 
   2   5  15      357.61      392.67     25.35 o 
   3   5  15       44.41       46.35     10.29 o 
   4   5  15       36.20       27.15     15.21 o 
  -4   6  15       58.99       38.05     20.01 o 
  -3   6  15       76.05       86.63     19.47 o 
  -2   6  15       37.16       52.35     16.51 o 
  -1   6  15       65.36       66.46     11.61 o 
   0   6  15       32.87       65.43     10.45 o 
   1   6  15       13.30       13.25      8.27 o 
   2   6  15       54.66       59.98      9.21 o 
   3   6  15       76.51       80.58     11.89 o 
   4   6  15       47.33       36.71     18.35 o 
  -4   7  15       48.80       41.91     20.33 o 
  -3   7  15       11.30       13.81     15.82 o 
  -2   7  15       57.04       70.40     17.82 o 
  -1   7  15      384.87      412.18     35.59 o 
   0   7  15      105.00      112.70     13.40 o 
   1   7  15      440.85      414.96     42.59 o 
   2   7  15       60.40       54.74      9.23 o 
   3   7  15        3.91      -10.24      9.68 o 
   4   7  15       71.13       66.04     20.02 o 
  -4   8  15       47.17       67.18     21.56 o 
  -3   8  15       34.47       24.17     22.82 o 
  -2   8  15      267.74      241.53     46.43 o 
  -1   8  15      846.27      774.20    107.37 o 
   0   8  15      541.17      548.39     57.10 o 
   1   8  15      879.47      742.50    121.32 o 
   2   8  15      267.75      247.77     23.19 o 
   3   8  15       25.37       26.28     14.16 o 
   4   8  15       52.22       64.85     21.18 o 
  -3   9  15       52.68       64.09     22.85 o 
  -2   9  15       42.94       41.07     29.91 o 
  -1   9  15      143.14      141.57     26.47 o 
   0   9  15       97.40       82.71     22.67 o 
   1   9  15      135.56      146.73     25.90 o 
   2   9  15       56.24       43.70     12.10 o 
   3   9  15       54.08       39.89     31.25 o 
  -3  10  15       18.53       37.62     18.79 o 
  -2  10  15       50.84       52.36     45.54 o 
  -1  10  15       49.83       65.87     17.23 o 
   0  10  15       61.61       95.02     16.55 o 
   1  10  15       55.48       62.90     27.14 o 
   2  10  15       60.27       48.13     16.41 o 
   3  10  15       22.28       19.22     25.89 o 
  -3  11  15       88.88      102.81     22.34 o 
  -2  11  15       62.29       83.13     18.96 o 
  -1  11  15      161.31      141.79     21.52 o 
   0  11  15      152.72      147.02     48.33 o 
   1  11  15      131.76       98.80     21.04 o 
   2  11  15       44.84       35.42     17.20 o 
   3  11  15       97.16       62.39     20.54 o 
  -2  12  15       61.45       54.89     13.19 o 
  -1  12  15      162.23      122.69     15.84 o 
   0  12  15       51.03       46.25     12.81 o 
   1  12  15      170.52      116.03     21.14 o 
   2  12  15       54.61       43.72     17.35 o 
  -2  13  15       27.06       34.69     14.05 o 
  -1  13  15       57.63       64.86     20.07 o 
   0  13  15       51.74       39.88     15.01 o 
   1  13  15       55.44       25.14     17.86 o 
   2  13  15       34.60       21.45     18.30 o 
  -1  14  15       20.68       37.98     15.45 o 
   0  14  15       75.93       72.36     16.46 o 
   1  14  15       15.67       23.45     17.47 o 
   0   0  16      139.71      137.59     15.80 o 
   1   0  16       36.55       39.33      5.86 o 
   2   0  16       73.57       81.87     11.41 o 
   3   0  16        6.60       -6.31      9.52 o 
   4   0  16        5.03       -2.77     14.30 o 
  -4   1  16        2.43       -9.47     18.45 o 
  -3   1  16      292.96      259.67     27.34 o 
  -2   1  16       58.88       52.31      7.77 o 
  -1   1  16       86.31       85.38      8.59 o 
   0   1  16      185.10      209.35     19.33 o 
   1   1  16       81.86       90.76      8.18 o 
   2   1  16       53.07       60.43      6.61 o 
   3   1  16      208.86      210.24     18.46 o 
   4   1  16        3.12       -7.11     17.20 o 
  -4   2  16       16.66      -11.04     17.59 o 
  -3   2  16       68.35       82.60     12.90 o 
  -2   2  16      523.81      592.61     46.17 o 
  -1   2  16       62.73       53.68      9.38 o 
   0   2  16     1008.61     1007.22     74.06 o 
   1   2  16       60.33       65.52      7.26 o 
   2   2  16      417.92      440.62     29.79 o 
   3   2  16       71.88       79.85     10.26 o 
   4   2  16       16.76        7.46     13.20 o 
  -4   3  16        8.92       -3.11     18.92 o 
  -3   3  16      245.12      223.72     24.47 o 
  -2   3  16      838.53      916.90     87.64 o 
  -1   3  16      139.00      143.95     17.21 o 
   0   3  16      893.15      958.81     65.61 o 
   1   3  16      143.68      148.76     11.49 o 
   2   3  16      918.10      961.11     60.69 o 
   3   3  16      246.35      248.30     34.54 o 
   4   3  16        8.99       -9.71     19.59 o 
  -4   4  16       28.54       39.67     24.85 o 
  -3   4  16      265.99      243.38     27.90 o 
  -2   4  16      508.25      533.65     54.51 o 
  -1   4  16      203.63      216.55     24.69 o 
   0   4  16     1587.24     1465.75    121.44 o 
   1   4  16      211.97      233.71     19.45 o 
   2   4  16      658.51      647.09     48.81 o 
   3   4  16      249.15      238.36     24.46 o 
   4   4  16       24.13       37.49     15.59 o 
  -4   5  16       13.72        0.12     34.91 o 
  -3   5  16      157.92      169.72     25.40 o 
  -2   5  16       71.33       84.71     16.52 o 
  -1   5  16      402.88      457.82     46.59 o 
   0   5  16      582.61      616.89     52.08 o 
   1   5  16      425.05      472.83     37.12 o 
   2   5  16       38.32       34.58     11.27 o 
   3   5  16      179.47      226.90     26.22 o 
   4   5  16       12.93        9.07     16.75 o 
  -4   6  16        1.10        2.73     18.89 o 
  -3   6  16        8.67       25.75     17.06 o 
  -2   6  16      260.28      326.31    113.62 o 
  -1   6  16       61.56       67.52     12.67 o 
   0   6  16      514.58      564.11     48.36 o 
   1   6  16       39.29       38.85     10.74 o 
   2   6  16      195.37      191.78     17.01 o 
   3   6  16       14.06       28.25     10.97 o 
   4   6  16        2.65        4.29     18.79 o 
  -4   7  16        0.45       19.05     18.66 o 
  -3   7  16      150.55      151.94     23.10 o 
  -2   7  16       48.02       87.54     38.17 o 
  -1   7  16       81.38       90.81     14.79 o 
   0   7  16       81.53      120.77     14.66 o 
   1   7  16       42.75       52.52     12.46 o 
   2   7  16       33.55       46.49      9.13 o 
   3   7  16      131.88      153.94     20.95 o 
   4   7  16        1.81       13.47     18.96 o 
  -3   8  16       13.57       11.62     18.42 o 
  -2   8  16      157.80      227.86     88.62 o 
  -1   8  16      125.12      153.67     20.29 o 
   0   8  16      405.16      470.58     48.83 o 
   1   8  16      116.87      130.13     26.55 o 
   2   8  16      182.45      159.34     33.38 o 
   3   8  16       11.19       15.55     14.05 o 
  -3   9  16       37.10       30.21     18.69 o 
  -2   9  16       53.32       18.30     31.25 o 
  -1   9  16       45.11       49.38     22.41 o 
   0   9  16      282.62      360.69     64.07 o 
   1   9  16       50.07       57.75     14.18 o 
   2   9  16       47.40       53.39     17.03 o 
   3   9  16       44.53       42.19     17.35 o 
  -3  10  16       32.93       73.94     47.10 o 
  -2  10  16      147.38      176.79     39.73 o 
  -1  10  16      114.08      115.31     26.95 o 
   0  10  16       83.13       83.22     16.67 o 
   1  10  16      126.81      117.36     23.45 o 
   2  10  16      113.47      111.04     21.04 o 
   3  10  16       33.98       39.46     18.73 o 
  -3  11  16       33.59       32.73     26.11 o 
  -2  11  16      163.80      188.85     43.31 o 
  -1  11  16       41.51       43.01     15.33 o 
   0  11  16        0.86       -1.04     19.22 o 
   1  11  16       41.11       33.80     15.36 o 
   2  11  16      178.02      159.11     25.11 o 
   3  11  16       38.73       51.77     19.64 o 
  -2  12  16       39.32       41.67     14.72 o 
  -1  12  16       37.64       37.15     13.83 o 
   0  12  16      303.96      208.04     42.62 o 
   1  12  16       39.53       77.62     17.67 o 
   2  12  16       69.56       37.34     28.57 o 
  -1  13  16       41.57       22.11     15.28 o 
   0  13  16        1.15       -8.56     15.15 o 
   1  13  16       39.58       12.80     16.30 o 
   0  14  16       76.64       82.31     26.79 o 
   1   0  17       41.93       52.92      7.15 o 
   2   0  17     1080.01     1088.24     66.53 o 
   3   0  17       18.59       13.79      8.81 o 
   4   0  17       35.39       13.56     19.37 o 
  -4   1  17       31.35       33.58     20.07 o 
  -3   1  17       65.40       59.29     11.65 o 
  -2   1  17        6.72        0.16      6.23 o 
  -1   1  17      857.50      814.35     56.44 o 
   0   1  17       17.13       23.02      6.39 o 
   1   1  17      879.52      897.20     53.96 o 
   2   1  17        5.46       10.82      5.89 o 
   3   1  17       44.46       47.00      9.47 o 
   4   1  17       28.41       29.08     19.55 o 
  -4   2  17      222.08      227.75     37.27 o 
  -3   2  17       30.63       28.98      9.50 o 
  -2   2  17      310.51      275.68     37.82 o 
  -1   2  17      162.79      166.79     15.88 o 
   0   2  17        2.81       11.11      7.06 o 
   1   2  17      145.95      159.33     12.35 o 
   2   2  17      345.53      353.18     27.27 o 
   3   2  17       24.92       26.63      8.30 o 
   4   2  17      214.73      239.09     32.14 o 
  -4   3  17        8.27      -22.13     23.74 o 
  -3   3  17      121.49      136.62     20.13 o 
  -2   3  17      218.96      248.58     28.18 o 
  -1   3  17     1440.85     1488.97    131.60 o 
   0   3  17        0.32       -4.65      6.22 o 
   1   3  17     1334.93     1421.19     89.28 o 
   2   3  17      208.67      247.44     29.38 o 
   3   3  17      133.30      113.07     12.38 o 
   4   3  17        9.99       25.27     14.30 o 
  -4   4  17       38.04       50.32     21.35 o 
  -3   4  17       41.68       46.83     17.38 o 
  -2   4  17       91.41      126.34     20.42 o 
  -1   4  17       59.90       56.82     15.97 o 
   0   4  17        8.59        9.30      7.22 o 
   1   4  17       67.95       95.75     19.14 o 
   2   4  17       66.76       80.75     13.03 o 
   3   4  17       37.03       47.54     11.27 o 
   4   4  17       35.29       38.15     16.14 o 
  -4   5  17       15.38       40.20     20.30 o 
  -3   5  17       56.87       71.99     18.61 o 
  -2   5  17      227.29      249.80     38.17 o 
  -1   5  17      537.46      580.48     60.54 o 
   0   5  17       14.95       21.20      8.38 o 
   1   5  17      583.15      687.92     56.17 o 
   2   5  17      252.22      244.19     20.09 o 
   3   5  17       55.78       72.56     12.82 o 
   4   5  17       14.43       19.33     25.01 o 
  -4   6  17       58.33       45.77     21.30 o 
  -3   6  17       20.82       44.12     19.13 o 
  -2   6  17      311.11      352.01     74.11 o 
  -1   6  17       41.57       24.88     15.40 o 
   0   6  17        1.81        3.85      8.39 o 
   1   6  17       49.45       46.60     11.41 o 
   2   6  17      308.70      296.12     25.35 o 
   3   6  17       14.39       16.52     11.31 o 
   4   6  17       56.62       52.16     19.59 o 
  -4   7  17        9.98        9.61     20.36 o 
  -3   7  17       24.51       36.45     18.69 o 
  -2   7  17       21.39       21.31     27.90 o 
  -1   7  17     1032.94     1180.94    129.74 o 
   0   7  17       83.81       74.92     13.45 o 
   1   7  17     1046.11     1205.71    133.36 o 
   2   7  17       19.84       25.11      9.47 o 
   3   7  17       24.38        8.32     12.44 o 
   4   7  17        9.26       16.81     18.52 o 
  -3   8  17       45.81       45.67     18.12 o 
  -2   8  17      232.71      281.64     32.33 o 
  -1   8  17       59.41       83.79     16.66 o 
   0   8  17       45.92       42.31     12.39 o 
   1   8  17       43.05       67.06     12.85 o 
   2   8  17      219.94      201.70     32.32 o 
   3   8  17       51.54       30.31     33.89 o 
  -3   9  17       33.99       39.15     19.19 o 
  -2   9  17       58.79       90.83     28.57 o 
  -1   9  17       84.46      118.88     18.56 o 
   0   9  17       14.96       33.34     19.08 o 
   1   9  17       89.18      102.48     23.13 o 
   2   9  17       47.11       57.11     20.98 o 
   3   9  17       35.39       28.13     17.68 o 
  -3  10  17        0.69       -9.62     18.93 o 
  -2  10  17       94.41      160.72     37.50 o 
  -1  10  17       49.19       66.11     25.55 o 
   0  10  17       43.14       44.39     18.11 o 
   1  10  17       34.80       23.30     15.75 o 
   2  10  17       73.34       75.01     19.10 o 
   3  10  17        1.70        0.77     23.22 o 
  -2  11  17       12.69       28.13     36.16 o 
  -1  11  17      126.07      123.15     20.50 o 
   0  11  17       33.87       10.41     21.43 o 
   1  11  17      131.15      123.99     22.35 o 
   2  11  17       17.38       32.50     17.33 o 
  -2  12  17        6.14       20.92     16.69 o 
  -1  12  17       58.31       18.53     18.72 o 
   0  12  17        4.03        7.01     16.29 o 
   1  12  17       69.24       58.55     16.65 o 
   2  12  17       10.22       32.95     18.24 o 
  -1  13  17      111.71      104.40     20.98 o 
   0  13  17       33.94       28.53     18.21 o 
   1  13  17      105.28       21.19     35.49 o 
   0   0  18     1503.70     1563.87    144.58 o 
   1   0  18       79.55       71.00      9.27 o 
   2   0  18      762.55      741.35     55.49 o 
   3   0  18       55.00       46.34     10.20 o 
   4   0  18       56.56       32.54     21.06 o 
  -4   1  18      112.48       79.75     23.34 o 
  -3   1  18      138.24      125.22     17.98 o 
  -2   1  18       65.67       60.49     10.85 o 
  -1   1  18      187.91      194.49     14.66 o 
   0   1  18      153.61      117.48     11.55 o 
   1   1  18      180.47      185.90     16.28 o 
   2   1  18       61.39       68.67     11.95 o 
   3   1  18      168.20      146.97     16.47 o 
   4   1  18      115.87      123.44     23.62 o 
  -4   2  18       22.34       13.84     20.60 o 
  -3   2  18       45.45       27.11     16.55 o 
  -2   2  18      213.39      230.13     25.97 o 
  -1   2  18       85.61       99.52     15.50 o 
   0   2  18      986.92      995.94     73.58 o 
   1   2  18       92.62      103.24     10.25 o 
   2   2  18      238.25      233.78     20.69 o 
   3   2  18       46.67       23.62      8.52 o 
   4   2  18       21.25       16.45     19.72 o 
  -4   3  18        1.93        1.09     19.82 o 
  -3   3  18      209.58      167.99     24.99 o 
  -2   3  18       40.97       22.95     13.41 o 
  -1   3  18      172.77      140.34     21.98 o 
   0   3  18      123.74      103.70     11.11 o 
   1   3  18      232.56      240.31     16.48 o 
   2   3  18       47.84       43.79     13.52 o 
   3   3  18      210.34      198.25     17.90 o 
   4   3  18        1.17       -1.12     20.44 o 
  -4   4  18        7.93      -22.57     22.04 o 
  -3   4  18       40.90       63.04     17.30 o 
  -2   4  18      211.07      214.04     30.58 o 
  -1   4  18       31.66       25.85     11.32 o 
   0   4  18      831.94      904.37     68.87 o 
   1   4  18       20.09       36.87     11.28 o 
   2   4  18      170.09      165.50     18.35 o 
   3   4  18       30.43        6.24     10.21 o 
   4   4  18        8.90       -7.26     16.00 o 
  -4   5  18        4.02        6.54     19.76 o 
  -3   5  18      202.26      237.85     71.32 o 
  -2   5  18       11.92      -15.54     19.42 o 
  -1   5  18      146.29      139.18     20.55 o 
   0   5  18      360.19      327.63     26.88 o 
   1   5  18      137.83      143.70     22.22 o 
   2   5  18        5.54       10.64      8.34 o 
   3   5  18      188.46      201.22     35.30 o 
   4   5  18        2.95       28.18     17.51 o 
  -4   6  18        7.36      -19.71     20.51 o 
  -3   6  18        9.14        3.79     16.94 o 
  -2   6  18      207.37      256.81    102.46 o 
  -1   6  18       27.96       49.05     15.93 o 
   0   6  18     1728.94     1808.35    169.26 o 
   1   6  18       48.69       67.82     14.52 o 
   2   6  18      212.32      206.62     32.54 o 
   3   6  18       14.82       17.22     12.51 o 
   4   6  18        6.52       33.15     18.68 o 
  -3   7  18       54.40       76.50     23.75 o 
  -2   7  18       85.56       70.38     21.88 o 
  -1   7  18       20.28      -13.47     15.03 o 
   0   7  18      174.49      213.95     24.48 o 
   1   7  18        8.04       26.32     13.19 o 
   2   7  18       92.55      102.75     15.30 o 
   3   7  18       64.37       36.59     13.36 o 
  -3   8  18       39.29       59.16     19.76 o 
  -2   8  18       96.25       83.58     21.12 o 
  -1   8  18      111.44      160.56     23.94 o 
   0   8  18       36.02       33.30     12.67 o 
   1   8  18       94.36       78.49     18.11 o 
   2   8  18       97.48       68.23     14.96 o 
   3   8  18       40.82       41.47     15.98 o 
  -3   9  18      103.07      133.00     23.75 o 
  -2   9  18       22.93       38.08     37.06 o 
  -1   9  18       74.88       57.29     21.40 o 
   0   9  18      594.05      738.46     92.07 o 
   1   9  18       75.98       77.68     15.67 o 
   2   9  18       19.86       -0.81     15.65 o 
   3   9  18      117.84      134.01     24.31 o 
  -2  10  18       93.60      150.17     26.88 o 
  -1  10  18      129.39      202.81     30.12 o 
   0  10  18      334.83      273.11     72.10 o 
   1  10  18      112.02      111.94     23.70 o 
   2  10  18       92.22       93.04     21.88 o 
  -2  11  18       35.39       49.56     39.73 o 
  -1  11  18       41.49       70.54     31.70 o 
   0  11  18       10.51        8.91     16.56 o 
   1  11  18       53.50       58.12     19.64 o 
   2  11  18       43.72       32.48     17.90 o 
  -1  12  18       10.41       32.65     19.80 o 
   0  12  18      158.52      111.64     22.31 o 
   1  12  18       20.85      -10.54     17.26 o 
   0  13  18       11.73       31.36     18.38 o 
   1   0  19       37.87       35.00      8.06 o 
   2   0  19       33.88       34.14      9.76 o 
   3   0  19        4.59       -1.73      9.00 o 
   4   0  19      169.29      172.69     28.83 o 
  -4   1  19      165.66      141.82     26.02 o 
  -3   1  19       14.83       18.22     16.96 o 
  -2   1  19       34.63       15.21      9.34 o 
  -1   1  19      403.41      392.06     34.92 o 
   0   1  19       18.50       31.15      7.56 o 
   1   1  19      591.41      612.96     40.66 o 
   2   1  19       36.43       20.75      8.75 o 
   3   1  19       23.36        2.12      9.58 o 
   4   1  19      142.77      119.97     33.35 o 
  -4   2  19        3.33      -15.80     20.78 o 
  -3   2  19       30.63       -1.92     26.17 o 
  -2   2  19      222.21      266.76     32.67 o 
  -1   2  19      362.97      336.58     28.03 o 
   0   2  19        0.12        3.21      7.40 o 
   1   2  19      382.52      376.55     27.91 o 
   2   2  19      229.15      223.75     20.03 o 
   3   2  19       39.06       14.68     10.81 o 
   4   2  19        0.90        0.52     20.58 o 
  -4   3  19        2.33        8.18     20.98 o 
  -3   3  19       26.97       33.79     17.40 o 
  -2   3  19      182.07      197.66     28.54 o 
  -1   3  19      690.22      697.81     64.35 o 
   0   3  19      101.04      100.98     10.93 o 
   1   3  19      679.25      651.12     50.30 o 
   2   3  19      200.32      221.79     21.10 o 
   3   3  19       24.53       27.71     10.02 o 
   4   3  19        7.22       53.65     26.23 o 
  -4   4  19       60.61       64.15     22.84 o 
  -3   4  19        4.53      -25.44     16.96 o 
  -2   4  19       14.47        0.19     23.66 o 
  -1   4  19      358.93      372.38     69.65 o 
   0   4  19      113.28      107.13     22.62 o 
   1   4  19      364.50      385.11     41.07 o 
   2   4  19       22.51       19.07     10.67 o 
   3   4  19        7.59        3.92     10.03 o 
   4   4  19       60.37       56.15     20.33 o 
  -3   5  19       14.10       12.10     17.83 o 
  -2   5  19       86.99       73.03     33.48 o 
  -1   5  19       95.57      142.85     27.68 o 
   0   5  19       26.13       34.41      9.68 o 
   1   5  19      106.31      122.20     18.89 o 
   2   5  19       86.73       96.22     17.17 o 
   3   5  19       17.90        5.81     11.56 o 
  -3   6  19       67.14      104.57     26.02 o 
  -2   6  19      135.93      120.43     24.66 o 
  -1   6  19       78.75       53.93     17.16 o 
   0   6  19       17.75       22.50     12.80 o 
   1   6  19       51.67       68.92     15.21 o 
   2   6  19      121.39      127.65     18.37 o 
   3   6  19       62.44       68.82     14.63 o 
  -3   7  19       46.00       83.06     20.84 o 
  -2   7  19       18.43       37.91     29.02 o 
  -1   7  19      243.12      333.14     37.21 o 
   0   7  19        1.17       -7.95     11.21 o 
   1   7  19      186.64      235.47     31.44 o 
   2   7  19       16.88       15.55     13.59 o 
   3   7  19       34.30       37.23     15.61 o 
  -3   8  19       20.93       40.75     19.57 o 
  -2   8  19       11.51       30.95     59.38 o 
  -1   8  19       50.79       90.02     18.88 o 
   0   8  19      157.10      199.52     24.08 o 
   1   8  19       54.29       31.21     12.37 o 
   2   8  19       20.15       45.50     14.69 o 
   3   8  19       23.06       17.00     17.10 o 
  -3   9  19       43.63       99.93     22.95 o 
  -2   9  19       39.07       43.17     22.49 o 
  -1   9  19       79.84      136.86     39.73 o 
   0   9  19      407.52      497.55     58.83 o 
   1   9  19      111.82      118.83     27.59 o 
   2   9  19       46.93       48.29     22.32 o 
   3   9  19       53.23       62.50     20.84 o 
  -2  10  19       30.56       76.92     24.02 o 
  -1  10  19      205.02      312.70     98.44 o 
   0  10  19       33.57       10.35     16.71 o 
   1  10  19      212.32      129.39     49.78 o 
   2  10  19       35.75       23.05     17.00 o 
  -2  11  19       63.83       83.13     27.57 o 
  -1  11  19      102.60      183.85     32.37 o 
   0  11  19       23.61       10.41     17.57 o 
   1  11  19       96.78       73.62     34.15 o 
   2  11  19       58.29       72.96     21.01 o 
  -1  12  19        8.68        2.48     15.08 o 
   0  12  19        0.51      -11.28     18.59 o 
   1  12  19       10.61      -21.40     17.04 o 
   0   0  20      576.48      682.36     82.70 o 
   1   0  20        3.55       -7.63      7.83 o 
   2   0  20        1.60       20.87      9.69 o 
   3   0  20      123.29      102.50     14.22 o 
   4   0  20      101.06       82.79     44.98 o 
  -4   1  20       13.59      -25.44     19.87 o 
  -3   1  20       54.75       54.69     19.40 o 
  -2   1  20      129.50      115.97     17.44 o 
  -1   1  20       46.05       53.06     10.19 o 
   0   1  20      327.89      304.48     24.25 o 
   1   1  20       61.43       57.25     10.17 o 
   2   1  20      136.12      102.57     12.69 o 
   3   1  20       59.52       72.24     11.40 o 
   4   1  20       13.38       -4.12     29.24 o 
  -4   2  20       39.82       36.36     22.36 o 
  -3   2  20       53.66       61.77     19.11 o 
  -2   2  20      241.73      229.63     31.71 o 
  -1   2  20      491.98      420.39     39.88 o 
   0   2  20      188.93      219.34     20.43 o 
   1   2  20      435.99      415.01     35.73 o 
   2   2  20      241.02      242.11     22.13 o 
   3   2  20       44.02       57.11     13.63 o 
   4   2  20       40.36       30.29     28.60 o 
  -4   3  20       17.43       -3.18     21.24 o 
  -3   3  20       11.53       10.21     17.00 o 
  -2   3  20       35.24       20.76     18.31 o 
  -1   3  20       17.51       17.90     13.52 o 
   0   3  20      242.67      261.22     23.80 o 
   1   3  20       28.45       44.42      9.59 o 
   2   3  20       70.17       78.85     11.74 o 
   3   3  20        5.99      -15.57     11.92 o 
   4   3  20       19.19        1.07     28.51 o 
  -3   4  20       53.27       44.68     26.93 o 
  -2   4  20       23.16       43.24     18.28 o 
  -1   4  20      143.33      133.64     41.52 o 
   0   4  20       66.10       78.82     13.01 o 
   1   4  20      187.10      240.49     30.02 o 
   2   4  20       10.42       29.40     12.76 o 
   3   4  20       59.17       64.82     18.95 o 
  -3   5  20       74.42       76.78     20.34 o 
  -2   5  20      225.67      255.37     40.63 o 
  -1   5  20      258.06      267.20     36.24 o 
   0   5  20      130.67      160.85     19.38 o 
   1   5  20      236.35      297.24     33.01 o 
   2   5  20      190.50      198.78     23.68 o 
   3   5  20       79.71      100.96     33.32 o 
  -3   6  20       53.22       53.72     19.82 o 
  -2   6  20       32.37       33.69     19.95 o 
  -1   6  20       35.16       29.31     16.68 o 
   0   6  20       26.18       32.30     13.22 o 
   1   6  20       31.22       42.63     14.29 o 
   2   6  20       52.48       39.83     16.62 o 
   3   6  20       59.37       43.96     13.69 o 
  -3   7  20        5.38       -4.54     19.04 o 
  -2   7  20       10.43       17.95     20.51 o 
  -1   7  20       14.09       17.57     20.09 o 
   0   7  20      594.90      595.27     59.43 o 
   1   7  20       16.54       28.42     24.38 o 
   2   7  20        9.21       11.68     14.08 o 
   3   7  20        5.05       12.12     15.24 o 
  -3   8  20       27.38       55.26     25.65 o 
  -2   8  20       92.76      158.04     52.90 o 
  -1   8  20       42.51       48.00     19.20 o 
   0   8  20      426.75      506.64     60.05 o 
   1   8  20       47.78       64.23     19.48 o 
   2   8  20       84.97       71.30     18.02 o 
   3   8  20       19.87       28.47     21.88 o 
  -2   9  20       62.54       55.29     24.55 o 
  -1   9  20       17.80       21.63     20.76 o 
   0   9  20       47.39       88.40     34.38 o 
   1   9  20       16.15       19.62     28.35 o 
   2   9  20       67.75       65.39     41.97 o 
  -2  10  20       25.10       55.22     25.52 o 
  -1  10  20       43.13       34.25     20.76 o 
   0  10  20       31.99       36.16     35.72 o 
   1  10  20       37.46       45.37     18.83 o 
   2  10  20       33.09       28.16     28.57 o 
  -1  11  20       11.10        8.13     24.78 o 
   0  11  20       41.61       19.06     31.92 o 
   1  11  20        7.18        2.83     17.40 o 
   0  12  20        8.01      -24.45     20.76 o 
   1   0  21      245.60      205.51     24.27 o 
   2   0  21       26.67       11.05     13.34 o 
   3   0  21       12.41       18.09     12.01 o 
  -3   1  21        2.15       -6.00     17.60 o 
  -2   1  21      111.71      102.16     14.26 o 
  -1   1  21      148.63      168.24     19.14 o 
   0   1  21        8.50       18.86      9.85 o 
   1   1  21      139.58      162.51     16.83 o 
   2   1  21       76.93       50.35     11.81 o 
   3   1  21        1.67        2.50     11.27 o 
  -3   2  21       16.90       24.14     19.03 o 
  -2   2  21        8.39       18.95     47.99 o 
  -1   2  21      576.93      626.80     55.40 o 
   0   2  21       12.06       29.53     10.31 o 
   1   2  21      569.01      574.06     48.90 o 
   2   2  21       11.54        2.81      9.33 o 
   3   2  21       15.23       17.60     12.60 o 
  -3   3  21       26.34       27.33     18.33 o 
  -2   3  21      142.50       93.30     22.21 o 
  -1   3  21       93.73       95.01     18.72 o 
   0   3  21        0.09        2.57      9.59 o 
   1   3  21      117.89      134.14     17.59 o 
   2   3  21      134.08      139.58     15.81 o 
   3   3  21       24.01       25.35     12.94 o 
  -3   4  21        6.38        6.08     18.50 o 
  -2   4  21       88.51      124.06     21.61 o 
  -1   4  21      144.96      147.95     59.60 o 
   0   4  21       67.12       63.99     13.99 o 
   1   4  21      224.41      244.05     25.55 o 
   2   4  21       87.16       94.25     14.61 o 
   3   4  21       12.65       18.42     20.39 o 
  -3   5  21        4.52        5.86     18.59 o 
  -2   5  21      171.39      188.55     28.07 o 
  -1   5  21      128.36      155.84     24.07 o 
   0   5  21       77.28       79.96     38.62 o 
   1   5  21      109.71      149.03     21.76 o 
   2   5  21      174.28      167.75     27.32 o 
   3   5  21        7.03       16.07     14.00 o 
  -3   6  21       29.50       20.93     19.21 o 
  -2   6  21        3.35       -7.90     42.41 o 
  -1   6  21      269.55      302.21     35.53 o 
   0   6  21        5.94       15.90     12.04 o 
   1   6  21      220.57      246.32     32.65 o 
   2   6  21        4.13       -7.37     14.78 o 
   3   6  21       29.68       30.20     15.37 o 
  -3   7  21        8.37      -12.00     24.82 o 
  -2   7  21       36.32       18.93     21.72 o 
  -1   7  21        2.93       11.50     16.82 o 
   0   7  21       41.99       45.08     14.53 o 
   1   7  21        5.30        5.57     16.63 o 
   2   7  21       30.64       41.84     20.49 o 
   3   7  21        6.28       -4.71     15.01 o 
  -2   8  21       10.16        2.42     21.31 o 
  -1   8  21      212.32      276.81     86.16 o 
   0   8  21      175.36      221.44     50.90 o 
   1   8  21      220.16      254.44     37.78 o 
   2   8  21        8.24       23.04     17.59 o 
  -2   9  21       22.19       44.10     24.15 o 
  -1   9  21       41.82       15.36     20.06 o 
   0   9  21        1.14       -8.48     34.38 o 
   1   9  21       37.16       37.97     27.90 o 
   2   9  21       19.37       10.57     22.32 o 
  -1  10  21       56.95       54.41     22.65 o 
   0  10  21        6.04      -20.98     32.59 o 
   1  10  21       41.18       14.31     25.89 o 
  -1  11  21        0.26      -20.09     41.52 o 
   0  11  21       51.45       81.88     27.01 o 
   1  11  21        1.24       16.60     19.87 o 
   0   0  22        0.11       22.32     20.98 o 
   1   0  22       89.45      102.36     20.34 o 
   2   0  22        0.44       -7.58     11.17 o 
   3   0  22       98.12       68.57     14.29 o 
  -3   1  22        8.16        8.95     18.37 o 
  -2   1  22      157.57      184.83     20.11 o 
  -1   1  22       79.96       72.25     13.15 o 
   0   1  22      301.70      258.81     33.77 o 
   1   1  22       81.92       75.30     13.54 o 
   2   1  22      134.75      131.93     20.47 o 
   3   1  22        6.26       17.68     14.35 o 
  -3   2  22       53.21       36.81     18.95 o 
  -2   2  22        3.72       -0.51     39.29 o 
  -1   2  22        4.71       -1.41     20.71 o 
   0   2  22       22.24       25.98     11.24 o 
   1   2  22        9.09       23.45     11.41 o 
   2   2  22        4.09        9.87     11.24 o 
   3   2  22       59.21       53.91     13.87 o 
  -3   3  22        5.75        0.80     18.23 o 
  -2   3  22       86.03       81.87     20.90 o 
  -1   3  22       66.60       45.78     16.10 o 
   0   3  22      608.78      649.10     84.91 o 
   1   3  22       73.00       79.14     30.58 o 
   2   3  22       91.77       78.91     24.60 o 
   3   3  22        6.27       14.57     17.64 o 
  -3   4  22       47.93       40.74     19.08 o 
  -2   4  22        4.47       -9.65     46.21 o 
  -1   4  22      184.24      160.74     33.71 o 
   0   4  22      153.48      166.67     29.24 o 
   1   4  22      166.51      177.15     29.59 o 
   2   4  22        7.19        3.54     12.00 o 
   3   4  22       50.70       38.71     14.94 o 
  -3   5  22        1.75       18.09     19.13 o 
  -2   5  22      127.31      166.31     89.96 o 
  -1   5  22       45.84       38.18     16.19 o 
   0   5  22      152.77      208.35     36.16 o 
   1   5  22       44.77       45.98     29.91 o 
   2   5  22      132.51      169.65     43.31 o 
   3   5  22        1.13       24.29     14.93 o 
  -3   6  22       92.63       89.84     39.17 o 
  -2   6  22       19.31       29.97     20.51 o 
  -1   6  22       17.00       -2.39     16.49 o 
   0   6  22       59.35       73.15     17.11 o 
   1   6  22       23.36       23.22     30.80 o 
   2   6  22       16.38       11.11     26.34 o 
   3   6  22       86.77       68.09     17.14 o 
  -2   7  22      103.32      132.81     25.55 o 
  -1   7  22       32.98       84.46     19.82 o 
   0   7  22      344.13      447.34     81.25 o 
   1   7  22       30.49       36.61     34.38 o 
   2   7  22       98.16       92.91     32.00 o 
  -2   8  22       16.51        4.88     23.44 o 
  -1   8  22       63.06       90.23     21.85 o 
   0   8  22        4.84       51.34     38.84 o 
   1   8  22       77.65       75.00     38.39 o 
   2   8  22       15.27       19.29     21.88 o 
  -2   9  22       21.37       16.71     24.79 o 
  -1   9  22        3.73       11.84     19.58 o 
   0   9  22       60.83       72.77     36.16 o 
   1   9  22        0.78       -9.68     17.98 o 
   2   9  22       14.95        5.55     18.05 o 
  -1  10  22       35.00       37.95     21.36 o 
   0  10  22       22.06       76.34     36.61 o 
   1  10  22       25.86       13.29     19.80 o 
   1   0  23      291.99      308.84     31.10 o 
   2   0  23      146.74      136.22     18.42 o 
   3   0  23        8.24      -19.87     17.85 o 
  -3   1  23        1.77      -17.29     18.72 o 
  -2   1  23       42.49       63.63     25.45 o 
  -1   1  23      105.22      107.28     15.71 o 
   0   1  23       43.77       51.24     16.89 o 
   1   1  23      125.24      100.49     15.78 o 
   2   1  23       55.64       79.46     14.74 o 
   3   1  23        1.05        6.47     12.77 o 
  -3   2  23       11.73      -11.18     18.80 o 
  -2   2  23        2.75        0.80     17.99 o 
  -1   2  23       88.63       89.22     17.38 o 
   0   2  23       34.05       41.29     11.14 o 
   1   2  23       80.66       77.67     22.55 o 
   2   2  23        0.60       -6.04     12.87 o 
   3   2  23       12.54       22.48     14.49 o 
  -3   3  23       25.78       12.88     19.62 o 
  -2   3  23       30.19       39.97     20.34 o 
  -1   3  23       26.76       46.24     29.69 o 
   0   3  23       10.27       20.36     11.26 o 
   1   3  23       27.78        7.59     17.50 o 
   2   3  23       22.45       55.58     16.10 o 
   3   3  23       29.04       27.68     14.15 o 
  -3   4  23        3.34        6.64     20.32 o 
  -2   4  23       17.62       25.09     20.14 o 
  -1   4  23       77.08      133.18     21.64 o 
   0   4  23       31.23       57.13     15.10 o 
   1   4  23       60.02       85.72     32.14 o 
   2   4  23       19.72       21.75     16.55 o 
   3   4  23        2.62       12.67     14.28 o 
  -2   5  23       52.99       46.13     21.09 o 
  -1   5  23       82.19       95.76     20.47 o 
   0   5  23       47.43       38.13     14.51 o 
   1   5  23       90.91       84.83     33.48 o 
   2   5  23       56.61       89.29     29.91 o 
  -2   6  23        4.66       25.14     21.61 o 
  -1   6  23      167.66      200.61     56.48 o 
   0   6  23       14.69        0.45     30.80 o 
   1   6  23      212.42      244.65     53.13 o 
   2   6  23        4.39       12.14     17.09 o 
  -2   7  23        9.39      -15.46     22.49 o 
  -1   7  23      124.90      125.89     31.92 o 
   0   7  23        4.08      -50.23     33.48 o 
   1   7  23      103.48      118.76     42.41 o 
   2   7  23       11.97       12.81     15.15 o 
  -2   8  23       63.85       86.88     32.59 o 
  -1   8  23      160.84      187.75     36.61 o 
   0   8  23        0.71      -38.84     35.72 o 
   1   8  23      122.47       75.00     44.64 o 
   2   8  23       61.86       27.29     30.36 o 
  -1   9  23       11.75       27.91     20.85 o 
   0   9  23        8.84       33.04     42.41 o 
   1   9  23       20.98       20.22     20.14 o 
   0  10  23       28.54       19.20     41.07 o 
   0   0  24      315.33      277.24     50.90 o 
   1   0  24        5.23        9.43     13.69 o 
   2   0  24        8.55       26.32     19.06 o 
   3   0  24       15.00       11.16     19.44 o 
  -3   1  24       30.56       17.18     19.32 o 
  -2   1  24        3.55        0.64     18.53 o 
  -1   1  24       11.98        2.44     11.85 o 
   0   1  24        7.38        5.74     16.74 o 
   1   1  24        7.84       11.64     13.67 o 
   2   1  24       10.93      -11.22     12.43 o 
   3   1  24       23.44        9.09     17.38 o 
  -3   2  24        7.23       -5.98     21.42 o 
  -2   2  24      100.69       73.00     38.84 o 
  -1   2  24       13.12       -6.26     16.94 o 
   0   2  24        5.52       23.55     17.04 o 
   1   2  24       12.22        8.29     16.62 o 
   2   2  24      107.81       88.63     16.32 o 
   3   2  24        5.47       18.74     14.13 o 
  -2   3  24       90.93       79.96     30.14 o 
  -1   3  24       94.45       96.53     19.19 o 
   0   3  24      300.21      403.18     80.81 o 
   1   3  24      115.01       86.16     29.02 o 
   2   3  24       89.53      102.01     19.86 o 
  -2   4  24       15.03       18.09     31.92 o 
  -1   4  24       10.90       18.09     16.27 o 
   0   4  24      260.09      274.02     67.19 o 
   1   4  24       12.94       17.41     26.79 o 
   2   4  24       12.99       32.29     16.09 o 
  -2   5  24        5.40       10.16     21.73 o 
  -1   5  24       79.04      119.95     20.88 o 
   0   5  24        6.68      -25.00     29.02 o 
   1   5  24       70.40       31.70     32.14 o 
   2   5  24        5.66       83.04     29.47 o 
  -2   6  24       20.77       -7.18     22.09 o 
  -1   6  24       14.34       25.83     18.31 o 
   0   6  24       16.56       16.07     31.70 o 
   1   6  24       16.32       34.82     33.48 o 
   2   6  24       15.57        7.70     34.38 o 
  -2   7  24       18.01       51.34     42.86 o 
  -1   7  24       21.00       49.97     19.20 o 
   0   7  24       31.55       36.61     38.39 o 
   1   7  24       14.86        1.34     36.61 o 
   2   7  24       17.42       -6.39     36.83 o 
  -1   8  24       40.27       82.44     21.01 o 
   0   8  24      110.59      176.35     48.66 o 
   1   8  24       35.66       16.52     38.84 o 
   0   9  24        4.48      -41.07     40.18 o 
   1   0  25        6.48       25.84     12.04 o 
   2   0  25        3.36      -12.22     18.40 o 
  -2   1  25        2.16        1.49     18.13 o 
  -1   1  25      102.14       97.85     15.31 o 
   0   1  25       11.17        3.13     17.05 o 
   1   1  25       84.11       76.92     15.34 o 
   2   1  25        3.45      -33.24     24.55 o 
  -2   2  25       69.03       88.52     21.01 o 
  -1   2  25       34.58       59.98     13.59 o 
   0   2  25        1.52        0.99     17.47 o 
   1   2  25       29.75       33.13     18.74 o 
   2   2  25       70.06       60.70     22.63 o 
  -2   3  25       10.29       10.23     19.82 o 
  -1   3  25       84.84       98.11     19.80 o 
   0   3  25       45.77       46.43     29.47 o 
   1   3  25      109.20       82.59     30.80 o 
   2   3  25       11.55       -4.37     15.57 o 
  -2   4  25       34.23       77.05     21.02 o 
  -1   4  25       48.63       45.53     19.87 o 
   0   4  25        0.04      -23.22     28.13 o 
   1   4  25       43.57       41.97     30.36 o 
   2   4  25       27.81       17.86     25.89 o 
  -2   5  25        5.45       10.56     22.25 o 
  -1   5  25       40.69       71.55     19.42 o 
   0   5  25       10.32        9.38     32.59 o 
   1   5  25       21.84        8.93     31.25 o 
   2   5  25        5.63       -5.36     26.79 o 
  -1   6  25        5.89       13.78     17.96 o 
   0   6  25        3.04        0.00     33.93 o 
   1   6  25        9.06      -19.64     31.25 o 
  -1   7  25       77.08      104.29     67.19 o 
   0   7  25        4.90      -12.50     34.82 o 
   1   7  25       86.18       53.13     43.31 o 
   0   8  25        1.07      -18.30     39.73 o 
   0   0  26      211.01      199.56     41.97 o 
   1   0  26       29.24       39.87     13.26 o 
   2   0  26       44.29       83.45     21.56 o 
  -2   1  26        5.34       -0.29     21.88 o 
  -1   1  26        7.90        3.16     13.48 o 
   0   1  26       12.69       22.60     18.47 o 
   1   1  26        6.36       15.39     17.89 o 
   2   1  26        5.04        7.90     32.37 o 
  -2   2  26       34.19       85.68     34.60 o 
  -1   2  26       35.89       39.72     15.89 o 
   0   2  26      403.78      328.04     42.30 o 
   1   2  26       33.14       27.47     18.98 o 
   2   2  26       29.43        0.81     41.52 o 
  -2   3  26        0.92       16.98     20.91 o 
  -1   3  26        6.28       -8.76     16.43 o 
   0   3  26       72.06        3.57     28.13 o 
   1   3  26        6.22      -20.54     25.00 o 
   2   3  26        1.22      -34.15     22.77 o 
  -1   4  26       16.99        0.98     21.65 o 
   0   4  26       41.73        1.34     30.36 o 
   1   4  26       18.92      -27.23     28.13 o 
  -1   5  26       27.70       16.07     18.44 o 
   0   5  26       97.42      125.45     40.18 o 
   1   5  26       29.02        4.91     31.70 o 
  -1   6  26        7.07       14.73     37.95 o 
   0   6  26      164.94      162.06     46.43 o 
   1   6  26        4.21        1.79     33.04 o 
   1   0  27        8.89        4.89     12.52 o 
  -1   1  27       54.03       51.56     14.53 o 
   0   1  27       73.66       53.96     20.66 o 
   1   1  27       54.86       43.92     18.87 o 
  -1   2  27       35.01        2.92     30.58 o 
   0   2  27       24.37       19.54     19.54 o 
   1   2  27       38.43       31.90     28.13 o 
  -1   3  27       44.76       11.42     26.79 o 
   0   3  27        0.04      -23.22     27.68 o 
   1   3  27       38.21       37.95     28.13 o 
  -1   4  27       23.62       12.96     17.97 o 
   0   4  27        3.51       60.72     35.72 o 
   1   4  27       23.04      -12.50     29.91 o 
   0   5  27        0.10      -29.02     32.59 o 
   0   0  28        1.27       -2.23     26.34 o 
   0   1  28       34.01        4.02     18.94 o 
   0   2  28       53.45       45.54     21.27 o 
                                                 
